# Supplementary material for: Comparative transcriptomic profiling of peach and nectarine cultivars reveals cultivar-specific responses to chilled postharvest storage
Source: Front Plant Sci. 2022 Nov 25;13:1062194. doi: 10.3389/fpls.2022.1062194 (PMC9733835; doi:10.3389/fpls.2022.1062194)
Supplement: Supplementary file 2 [file Table_1.xlsx]

## Sheet: Supp Table 1
Supplementary Table 1. Assessment of maturity Stage
	Soluble Solids Content (SSC) %			FIRMNESS N
Season	Time Point	SAGITTARIA	BIG TOP	SAGITTARIA	BIG TOP
2017	Day 0 + 36h recovery	9.87 ± 0.06	14.00 ± 0.06	4.63 ± 0.44	4.63 ± 0.44
2018	Day 0 + 36h recovery	11 ± 0.08	12.50 ± 0.06	3.52 ± 0.48	4.44 ± 0.33

## Sheet: Supp Table 2
		Supplementary Table 2: Primers used in this study.
		GENE ID	GENE NAME	forward primer (5'-3')	reverse primer (5'-3')	lenght	References
		PRUPE_2G272500	ERF	TGAACTCATTCGCCAGCATCT	GAGGGAGCACTCTGGTTTCAC	94 bp	Zhou et al., 2020
		PRUPE_3G062800	ERF	TGTCACAGTCAGAGGGTTCAG	ACCCATCCTCCGAGTCATTC	129 bp	designed using Primer 3
		PRUPE_3G209900	ACO	TCAATGATATGGACTGGGAAAG	GGTTGGGACAAGGAGGGT	337 bp	Zhu et al., 2019
		PRUPE_6G343800	AUX/IAA	GCTCCTTCACCATCGGTAACT	CCCACAAGCATCCAATCTCC	96 bp	Guan et al., 2019
		PRUPE_1G208300	AUX/IAA	CTGGCTCATCATCTTCTTCCTCTC	GCCAGTTTATCAGTGCTTCCTCC	133 bp	Guan et al., 2019
		TC3544	TEF2	GGTGTGACGATGAAGAGTGATG	TGAAGGAGAGGGAAGGTGAAAG	129 bp	Tong et al., 2009

## Sheet: Supp Table 3
Supplementary Table 3. Output from Weighted Correlation Network Analysis of 746 DEGs in SAG peach exploring correlation in the expression between ethylene signalling and downstream genes
FUNCTION	ID_GENE	moduleColors	GS.Day	p.GS.Day
cytochrome P450, family 716, subfamily A, polypeptide 1	PRUPE_1G002500	yellow	0.334138	0.223524
Chalcone and stilbene synthase family protein	PRUPE_1G002900	yellow	0.207484	0.458086
Chalcone and stilbene synthase family protein	PRUPE_1G003000	yellow	0.142161	0.613276
photosystem I subunit D-2	PRUPE_1G011500	turquoise	-0.923479	9.06678e-07
	PRUPE_1G016100	turquoise	-0.912802	2.0642e-06
RING/U-box superfamily protein	PRUPE_1G020100	blue	0.152932	0.586346
heat shock transcription factor A6B	PRUPE_1G021200	blue	0.222169	0.426131
ATPase E1-E2 type family protein / haloacid dehalogenase-like hydrolase family protein	PRUPE_1G023200	turquoise	0.838252	9.50055e-05
Protein of unknown function (DUF506)	PRUPE_1G024900	grey	-0.576874	0.0243599
protein kinase family protein / peptidoglycan-binding LysM domain-containing protein	PRUPE_1G027000	yellow	-0.406519	0.132663
magnesium transporter 9	PRUPE_1G027800	green	0.956971	2.33261e-08
cellulose synthase like G2	PRUPE_1G033700	turquoise	0.936962	2.65849e-07
	PRUPE_1G044100	green	0.973889	9.45059e-10
AWPM-19-like family protein	PRUPE_1G050900	turquoise	-0.94858	7.27584e-08
glutathione S-transferase tau 7	PRUPE_1G055000	yellow	0.501699	0.0567197
Tetratricopeptide repeat (TPR)-like superfamily protein	PRUPE_1G061500	blue	0.836302	0.000102196
RING/U-box superfamily protein	PRUPE_1G069300	blue	-0.851259	5.69425e-05
basic helix-loop-helix (bHLH) DNA-binding superfamily protein	PRUPE_1G074400	red	0.284865	0.303439
H(+)-ATPase 2	PRUPE_1G082000	yellow	0.616441	0.0143901
	PRUPE_1G098800	turquoise	-0.910331	2.46035e-06
pyruvate dehydrogenase kinase	PRUPE_1G105800	turquoise	0.9329	3.95026e-07
TRAF-like family protein	PRUPE_1G107200	brown	-0.778565	0.000627461
TRAF-like family protein	PRUPE_1G107900	blue	0.171904	0.540133
Pectin lyase-like superfamily protein	PRUPE_1G110100	turquoise	-0.942491	1.48389e-07
	PRUPE_1G113100	yellow	0.420603	0.118496
Ca2+-binding protein 1	PRUPE_1G115600	brown	0.698978	0.00373767
high chlorophyll fluorescent 107	PRUPE_1G117800	turquoise	-0.795738	0.000388239
chitinase-like protein 2	PRUPE_1G122900	green	-0.892784	7.52675e-06
beta-xylosidase 1	PRUPE_1G123100	green	0.863008	3.43605e-05
MLP-like protein 423	PRUPE_1G127200	yellow	0.140135	0.618395
MLP-like protein 423	PRUPE_1G127300	yellow	0.225492	0.419063
MLP-like protein 423	PRUPE_1G127500	yellow	0.313725	0.254834
MLP-like protein 423	PRUPE_1G127600	yellow	0.215707	0.44005
MLP-like protein 423	PRUPE_1G127700	yellow	0.392331	0.148058
MLP-like protein 423	PRUPE_1G127800	yellow	0.514279	0.0498429
MLP-like protein 423	PRUPE_1G128200	yellow	0.437406	0.103001
MLP-like protein 423	PRUPE_1G128400	yellow	0.0353375	0.900503
MLP-like protein 423	PRUPE_1G128600	yellow	0.543215	0.0363742
MLP-like protein 423	PRUPE_1G128900	yellow	-0.129175	0.646362
MLP-like protein 423	PRUPE_1G129000	yellow	0.436374	0.103909
Pectin lyase-like superfamily protein	PRUPE_1G129300	blue	-0.807253	0.000274306
	PRUPE_1G137300	blue	0.898474	5.3556e-06
	PRUPE_1G142300	blue	-0.742648	0.00151665
DUF679 domain membrane protein 2	PRUPE_1G146400	yellow	0.371481	0.172784
AWPM-19-like family protein	PRUPE_1G148600	turquoise	-0.765059	0.000889952
Heavy metal transport/detoxification superfamily protein	PRUPE_1G151700	blue	-0.893997	7.01143e-06
Eukaryotic aspartyl protease family protein	PRUPE_1G152000	grey	-0.134673	0.632275
	PRUPE_1G155600	turquoise	-0.948601	7.25687e-08
disease resistance protein (TIR-NBS-LRR class), putative	PRUPE_1G162500	brown	-0.694882	0.00403593
Leucine-rich receptor-like protein kinase family protein	PRUPE_1G177000	turquoise	-0.931475	4.51262e-07
	PRUPE_1G182200	brown	-0.626376	0.0124746
Polynucleotidyl transferase, ribonuclease H-like superfamily protein	PRUPE_1G190900	blue	0.664761	0.00685626
	PRUPE_1G193700	blue	0.663971	0.00694688
	PRUPE_1G199700	turquoise	0.804581	0.000297922
P-loop containing nucleoside triphosphate hydrolases superfamily protein	PRUPE_1G201900	red	-0.399646	0.139978
P-loop containing nucleoside triphosphate hydrolases superfamily protein	PRUPE_1G202100	red	-0.369404	0.175388
	PRUPE_1G203300	yellow	0.355721	0.193176
homolog of carrot EP3-3 chitinase	PRUPE_1G205600	yellow	0.224641	0.420866
indole-3-acetic acid inducible 31	PRUPE_1G208300	turquoise	-0.881065	1.43463e-05
	PRUPE_1G211200	blue	-0.651192	0.00854865
photosystem I light harvesting complex gene 2	PRUPE_1G225700	turquoise	-0.89786	5.56112e-06
cytochrome P450, family 76, subfamily C, polypeptide 4	PRUPE_1G229700	turquoise	-0.89495	6.62735e-06
cytochrome P450, family 76, subfamily C, polypeptide 4	PRUPE_1G230500	turquoise	-0.937245	2.58387e-07
RPM1-interacting protein 4 (RIN4) family protein	PRUPE_1G238800	red	0.44188	0.0991267
Pectate lyase family protein	PRUPE_1G239900	yellow	-0.376431	0.166684
	PRUPE_1G241400	brown	-0.836925	9.98498e-05
	PRUPE_1G241500	brown	-0.825134	0.000152525
	PRUPE_1G245200	blue	0.345281	0.207503
NAD(P)-linked oxidoreductase superfamily protein	PRUPE_1G245400	yellow	0.149826	0.594065
KNOTTED1-like homeobox gene 6	PRUPE_1G249600	turquoise	-0.6058	0.0166856
xyloglucan:xyloglucosyl transferase 33	PRUPE_1G255100	turquoise	0.924262	8.49679e-07
K+ uptake permease 6	PRUPE_1G256100	grey	-0.180354	0.520082
CYCLIN D1 1	PRUPE_1G259100	turquoise	-0.920487	1.15491e-06
ARM repeat superfamily protein	PRUPE_1G262400	blue	-0.882505	1.33015e-05
UDP-glucosyl transferase 85A2	PRUPE_1G266300	brown	-0.747011	0.00137289
Transmembrane amino acid transporter family protein	PRUPE_1G275100	brown	-0.742066	0.00153672
Homeodomain-like superfamily protein	PRUPE_1G275900	turquoise	-0.728089	0.00208649
Argonaute family protein	PRUPE_1G279900	blue	-0.667077	0.00659583
Cytochrome P450 superfamily protein	PRUPE_1G292000	yellow	0.459612	0.0847735
cytochrome P450, family 72, subfamily A, polypeptide 9	PRUPE_1G292400	yellow	0.344856	0.2081
basic leucine-zipper 58	PRUPE_1G298200	turquoise	-0.917811	1.42274e-06
ROTUNDIFOLIA like 17	PRUPE_1G305400	turquoise	-0.7579	0.00106149
STT7 homolog STN7	PRUPE_1G305500	blue	-0.842021	8.2292e-05
Transmembrane amino acid transporter family protein	PRUPE_1G306700	brown	-0.588116	0.0211123
Regulator of Vps4 activity in the MVB pathway protein	PRUPE_1G308600	yellow	0.340038	0.214947
	PRUPE_1G318200	blue	0.362998	0.183576
S-adenosyl-L-methionine-dependent methyltransferases superfamily protein	PRUPE_1G321200	blue	-0.816448	0.000204417
glycosyl hydrolase 9B1	PRUPE_1G331000	grey	-0.513166	0.0504249
Caleosin-related family protein	PRUPE_1G332000	green	0.949887	6.17477e-08
RNA-dependent RNA polymerase 1	PRUPE_1G332600	blue	-0.485077	0.0668369
RNA-dependent RNA polymerase 1	PRUPE_1G334500	brown	-0.574728	0.0250206
MAC/Perforin domain-containing protein	PRUPE_1G334800	yellow	0.312669	0.256523
CHASE domain containing histidine kinase protein	PRUPE_1G336400	turquoise	-0.793156	0.000418457
Cytochrome b561/ferric reductase transmembrane protein family	PRUPE_1G336800	turquoise	-0.909693	2.57225e-06
C2H2-like zinc finger protein	PRUPE_1G338700	brown	-0.714379	0.00276918
BRI1-like 2	PRUPE_1G338800	brown	-0.692776	0.00419655
gibberellin 2-oxidase 8	PRUPE_1G344000	blue	-0.694079	0.00409656
glutamine synthetase 1 4	PRUPE_1G346600	brown	-0.33342	0.224581
GRAM domain-containing protein / ABA-responsive protein-related	PRUPE_1G349500	brown	-0.491772	0.0626161
Transmembrane amino acid transporter family protein	PRUPE_1G356100	brown	-0.781099	0.000586096
RING/U-box superfamily protein	PRUPE_1G360300	blue	0.746768	0.00138058
	PRUPE_1G365100	blue	-0.531714	0.041353
C2H2-like zinc finger protein	PRUPE_1G366300	turquoise	-0.8991	5.15255e-06
Walls Are Thin 1	PRUPE_1G371800	turquoise	-0.89358	7.18484e-06
beta-galactosidase 3	PRUPE_1G372800	turquoise	-0.898557	5.32846e-06
BEL1-like homeodomain 11	PRUPE_1G373700	turquoise	-0.733152	0.00187161
TRAM, LAG1 and CLN8 (TLC) lipid-sensing domain containing protein	PRUPE_1G374200	turquoise	0.93453	3.38024e-07
jasmonic acid carboxyl methyltransferase	PRUPE_1G375700	yellow	0.422403	0.116764
NmrA-like negative transcriptional regulator family protein	PRUPE_1G377300	green	-0.883615	1.25405e-05
Cystathionine beta-synthase (CBS) family protein	PRUPE_1G377900	brown	-0.487368	0.06537
DA1	PRUPE_1G384500	blue	0.723677	0.00228947
	PRUPE_1G385100	red	0.425228	0.114081
	PRUPE_1G385300	red	0.299935	0.277427
OBF binding protein 1	PRUPE_1G388600	blue	-0.744909	0.00144069
Glycosyl hydrolase family protein with chitinase insertion domain	PRUPE_1G391300	yellow	0.234366	0.400486
ARM repeat superfamily protein	PRUPE_1G392300	turquoise	-0.584149	0.0222181
Eukaryotic aspartyl protease family protein	PRUPE_1G398100	brown	-0.788352	0.000479788
alpha/beta-Hydrolases superfamily protein	PRUPE_1G403000	brown	-0.707447	0.00317654
myb domain protein 23	PRUPE_1G404700	blue	0.26872	0.332828
S-adenosyl-L-methionine-dependent methyltransferases superfamily protein	PRUPE_1G405900	brown	-0.615305	0.0146226
	PRUPE_1G408700	brown	-0.637408	0.0105864
heat shock transcription factor A2	PRUPE_1G410400	blue	0.649617	0.00876452
indeterminate(ID)-domain 4	PRUPE_1G410700	turquoise	-0.694066	0.00409761
	PRUPE_1G411600	blue	-0.910407	2.44732e-06
Protein phosphatase 2C family protein	PRUPE_1G414800	turquoise	-0.919523	1.24607e-06
Zinc finger C-x8-C-x5-C-x3-H type family protein	PRUPE_1G416500	turquoise	-0.583484	0.0224076
basic leucine-zipper 4	PRUPE_1G419700	turquoise	-0.756741	0.00109164
alpha/beta-Hydrolases superfamily protein	PRUPE_1G420700	blue	-0.568761	0.0269298
GATA type zinc finger transcription factor family protein	PRUPE_1G422200	turquoise	-0.900887	4.6079e-06
pumilio 12	PRUPE_1G426900	blue	0.685532	0.00478791
S-locus lectin protein kinase family protein	PRUPE_1G429600	turquoise	-0.906134	3.27805e-06
S-locus lectin protein kinase family protein	PRUPE_1G429700	turquoise	-0.930679	4.85493e-07
	PRUPE_1G430300	green	0.948764	7.11169e-08
alpha/beta-Hydrolases superfamily protein	PRUPE_1G434100	yellow	0.260969	0.347491
cytochrome P450, family 707, subfamily A, polypeptide 4	PRUPE_1G435300	brown	-0.48069	0.0697115
photosystem I light harvesting complex gene 5	PRUPE_1G435900	blue	-0.701387	0.00357061
Calcium-binding EF-hand family protein	PRUPE_1G436900	turquoise	-0.874332	2.01771e-05
Protein of unknown function, DUF547	PRUPE_1G441200	brown	-0.577555	0.0241529
myb domain protein r1	PRUPE_1G441700	blue	0.718735	0.00253536
amino acid permease 8	PRUPE_1G444900	yellow	-0.102681	0.715749
phytochrome-associated protein 1	PRUPE_1G445000	turquoise	-0.895104	6.56696e-06
Leucine-rich receptor-like protein kinase family protein	PRUPE_1G447000	blue	-0.595405	0.0191907
GATA transcription factor 12	PRUPE_1G447300	blue	-0.278071	0.315616
SWIM zinc finger family protein / mitogen-activated protein kinase kinase kinase (MAPKKK)-related	PRUPE_1G447700	blue	-0.84156	8.37683e-05
ARM repeat superfamily protein	PRUPE_1G450700	blue	-0.842208	8.17011e-05
ChaC-like family protein	PRUPE_1G456300	brown	0.644972	0.00942607
	PRUPE_1G456400	blue	0.611239	0.0154796
Cellulose-synthase-like C5	PRUPE_1G457800	brown	-0.650881	0.00859084
BURP domain-containing protein	PRUPE_1G465600	blue	-0.844253	7.54491e-05
	PRUPE_1G470300	green	0.694572	0.00405926
pleiotropic drug resistance 12	PRUPE_1G471200	brown	-0.755628	0.00112122
plant natriuretic peptide A	PRUPE_1G472300	green	0.932303	4.17815e-07
Protein of unknown function, DUF642	PRUPE_1G472800	turquoise	-0.892006	7.87363e-06
phospholipase D alpha 1	PRUPE_1G480500	brown	-0.725304	0.00221287
Myosin heavy chain-related protein	PRUPE_1G482200	brown	-0.800037	0.000341896
	PRUPE_1G485200	brown	0.628559	0.0120817
	PRUPE_1G487200	brown	0.586113	0.021665
subunit NDH-M of NAD(P)H:plastoquinone dehydrogenase complex	PRUPE_1G488900	turquoise	-0.919345	1.26347e-06
response regulator 9	PRUPE_1G494200	blue	-0.706176	0.00325617
GDSL-like Lipase/Acylhydrolase superfamily protein	PRUPE_1G497300	turquoise	-0.955962	2.70521e-08
	PRUPE_1G498800	brown	-0.649903	0.00872496
like AUXIN RESISTANT 2	PRUPE_1G503100	brown	-0.842734	8.00521e-05
STAS domain / Sulfate transporter family	PRUPE_1G511600	brown	-0.656603	0.00783849
TRAM, LAG1 and CLN8 (TLC) lipid-sensing domain containing protein	PRUPE_1G512700	grey	0.321676	0.242335
VQ motif-containing protein	PRUPE_1G514600	blue	-0.738486	0.00166486
Protein kinase family protein with leucine-rich repeat domain	PRUPE_1G515700	blue	-0.797101	0.000373027
basic helix-loop-helix (bHLH) DNA-binding superfamily protein	PRUPE_1G524500	blue	-0.840712	8.65391e-05
Protein kinase superfamily protein	PRUPE_1G533900	turquoise	-0.94319	1.37283e-07
hydroxyproline-rich glycoprotein family protein	PRUPE_1G540600	turquoise	-0.736181	0.00175182
Leucine-rich repeat transmembrane protein kinase family protein	PRUPE_1G542400	brown	-0.560392	0.0297908
Zinc-binding alcohol dehydrogenase family protein	PRUPE_1G543900	turquoise	-0.825694	0.000149592
serine carboxypeptidase-like 50	PRUPE_1G544600	blue	-0.642059	0.00986056
alpha/beta-Hydrolases superfamily protein	PRUPE_1G549400	turquoise	0.744377	0.00145828
	PRUPE_1G559100	turquoise	0.87715	1.7535e-05
RING/U-box superfamily protein	PRUPE_1G567500	brown	-0.428496	0.11103
RmlC-like cupins superfamily protein	PRUPE_1G570800	turquoise	0.746999	0.00137325
potassium transport 2/3	PRUPE_1G572200	blue	-0.791674	0.000436652
2Fe-2S ferredoxin-like superfamily protein	PRUPE_1G573600	turquoise	-0.902347	4.19946e-06
Leucine-rich receptor-like protein kinase family protein	PRUPE_1G579200	brown	-0.667759	0.00652067
HSP20-like chaperones superfamily protein	PRUPE_1G586200	blue	-0.800643	0.000335742
	PRUPE_2G001900	turquoise	-0.81527	0.000212457
lipoxygenase 2	PRUPE_2G005300	turquoise	-0.956099	2.65188e-08
C2 calcium/lipid-binding plant phosphoribosyltransferase family protein	PRUPE_2G007600	turquoise	-0.815901	0.000208119
	PRUPE_2G019800	red	0.56419	0.0284652
	PRUPE_2G022200	blue	-0.807759	0.000270004
serine carboxypeptidase-like 40	PRUPE_2G023700	blue	-0.877475	1.72495e-05
NB-ARC domain-containing disease resistance protein	PRUPE_2G025200	brown	-0.768136	0.000823486
Myzus persicae-induced lipase 1	PRUPE_2G027400	yellow	0.506117	0.05423
Transducin/WD40 repeat-like superfamily protein	PRUPE_2G027900	blue	-0.485295	0.066696
NB-ARC domain-containing disease resistance protein	PRUPE_2G029200	green	-0.889109	9.28467e-06
NB-ARC domain-containing disease resistance protein	PRUPE_2G029300	brown	-0.722535	0.00234455
	PRUPE_2G032000	blue	0.685329	0.00480535
	PRUPE_2G033600	brown	0.584135	0.0222219
Subtilisin-like serine endopeptidase family protein	PRUPE_2G035100	turquoise	0.874866	1.96521e-05
Major facilitator superfamily protein	PRUPE_2G035400	brown	-0.383942	0.157702
LRR and NB-ARC domains-containing disease resistance protein	PRUPE_2G037800	blue	-0.554125	0.032079
carboxyesterase 17	PRUPE_2G045300	turquoise	-0.645171	0.00939691
nodulin MtN21 /EamA-like transporter family protein	PRUPE_2G045500	green	0.756027	0.00111054
Subtilisin-like serine endopeptidase family protein	PRUPE_2G051800	brown	-0.673909	0.00587291
NB-ARC domain-containing disease resistance protein	PRUPE_2G053900	blue	-0.781062	0.000586675
alpha/beta-Hydrolases superfamily protein	PRUPE_2G063500	blue	-0.376168	0.167004
HSP20-like chaperones superfamily protein	PRUPE_2G065600	brown	-0.631362	0.0115913
bZIP protein	PRUPE_2G072200	turquoise	-0.756782	0.00109055
UDP-Glycosyltransferase superfamily protein	PRUPE_2G084900	green	0.672804	0.00598535
	PRUPE_2G097800	brown	-0.700942	0.00360105
non-specific phospholipase C3	PRUPE_2G098700	green	0.93133	4.5734e-07
Protein kinase superfamily protein	PRUPE_2G131700	brown	-0.699921	0.00367154
FASCICLIN-like arabinogalactan protein 8	PRUPE_2G147700	blue	-0.80456	0.000298114
cytochrome P450, family 704, subfamily A, polypeptide 2	PRUPE_2G148600	brown	-0.584131	0.0222232
xylem serine peptidase 1	PRUPE_2G151900	brown	-0.736319	0.00174653
BON association protein 2	PRUPE_2G157300	brown	0.647692	0.00903413
BON association protein 2	PRUPE_2G157400	brown	0.589396	0.0207647
NAD(P)-binding Rossmann-fold superfamily protein	PRUPE_2G160400	yellow	0.382029	0.159959
P-glycoprotein 11	PRUPE_2G166500	blue	-0.765483	0.000880524
mitochondrial ribosomal protein L11	PRUPE_2G172400	brown	-0.682377	0.00506525
Pectin lyase-like superfamily protein	PRUPE_2G175100	blue	-0.847558	6.61837e-05
ACC synthase 1	PRUPE_2G176900	green	0.968968	2.86928e-09
BCL-2-associated athanogene 6	PRUPE_2G181700	blue	-0.876293	1.83056e-05
Protein of unknown function (DUF3133)	PRUPE_2G184400	brown	-0.611095	0.0155105
Eukaryotic aspartyl protease family protein	PRUPE_2G189400	blue	-0.714399	0.00276807
	PRUPE_2G190500	turquoise	-0.747515	0.00135702
Dof-type zinc finger DNA-binding family protein	PRUPE_2G192300	brown	-0.167813	0.549961
P-loop containing nucleoside triphosphate hydrolases superfamily protein	PRUPE_2G193700	grey	-0.277275	0.31706
	PRUPE_2G193900	brown	-0.743351	0.00149271
homeobox 7	PRUPE_2G194400	blue	-0.744663	0.00144883
Rho GTPase activating protein with PAK-box/P21-Rho-binding domain	PRUPE_2G195100	turquoise	-0.807306	0.000273853
pseudo-response regulator 5	PRUPE_2G198500	blue	0.362602	0.184091
Homeodomain-like superfamily protein	PRUPE_2G200300	blue	-0.836615	0.000101011
NAC 014	PRUPE_2G202000	blue	-0.365011	0.180976
NAC 014	PRUPE_2G202600	blue	-0.0743	0.792426
NAC 014	PRUPE_2G203100	turquoise	-0.480965	0.0695287
	PRUPE_2G207400	turquoise	0.672033	0.00606486
cyclic nucleotide gated channel 1	PRUPE_2G223500	turquoise	-0.83565	0.000104694
HSP20-like chaperones superfamily protein	PRUPE_2G243400	turquoise	-0.886647	1.06435e-05
UDP-Glycosyltransferase superfamily protein	PRUPE_2G243500	grey	0.381701	0.160347
UDP-Glycosyltransferase superfamily protein	PRUPE_2G243600	grey	0.0227703	0.935802
2-oxoglutarate (2OG) and Fe(II)-dependent oxygenase superfamily protein	PRUPE_2G251400	brown	-0.798691	0.000355889
basic helix-loop-helix (bHLH) DNA-binding superfamily protein	PRUPE_2G252600	brown	-0.299055	0.278908
Transmembrane amino acid transporter family protein	PRUPE_2G259400	blue	0.797905	0.000364271
Plant protein of unknown function (DUF827)	PRUPE_2G261200	turquoise	-0.87707	1.76058e-05
Leucine-rich repeat protein kinase family protein	PRUPE_2G266400	turquoise	-0.832845	0.000116035
glycine-rich protein	PRUPE_2G271000	turquoise	0.793233	0.000417536
cyclin p4 1	PRUPE_2G271100	turquoise	-0.813053	0.000228283
ethylene-responsive element binding factor 13	PRUPE_2G272300	yellow	-0.0807959	0.774693
Integrase-type DNA-binding superfamily protein	PRUPE_2G272500	blue	-0.850191	5.94935e-05
Leucine-rich repeat protein kinase family protein	PRUPE_2G275500	blue	-0.892814	7.51373e-06
EF-TU receptor	PRUPE_2G279600	turquoise	-0.893753	7.11238e-06
Plant invertase/pectin methylesterase inhibitor superfamily protein	PRUPE_2G279700	turquoise	-0.903494	3.89997e-06
	PRUPE_2G282100	turquoise	-0.800223	0.000339997
MATE efflux family protein	PRUPE_2G290200	grey	0.429946	0.109695
PEBP (phosphatidylethanolamine-binding protein) family protein	PRUPE_2G291900	turquoise	-0.791593	0.000437669
	PRUPE_2G292300	blue	0.807618	0.000271199
Myosin heavy chain-related protein	PRUPE_2G294200	blue	-0.873186	2.13419e-05
CAP160 protein	PRUPE_2G294400	yellow	-0.292423	0.29022
heat shock protein 90.1	PRUPE_2G301300	yellow	0.116172	0.680119
Late embryogenesis abundant (LEA) hydroxyproline-rich glycoprotein family	PRUPE_2G303200	blue	-0.339352	0.215933
SLAC1 homologue 3	PRUPE_2G304300	grey	0.147836	0.599028
	PRUPE_2G304400	brown	-0.702804	0.00347518
Protein kinase superfamily protein	PRUPE_2G304500	blue	-0.500923	0.0571656
chitinase A	PRUPE_2G305200	yellow	0.755169	0.00113361
Leucine-rich repeat protein kinase family protein	PRUPE_2G306100	blue	-0.471657	0.075909
Ribonuclease P protein subunit P38-related	PRUPE_2G309100	blue	-0.870384	2.44276e-05
Dof-type zinc finger DNA-binding family protein	PRUPE_2G314800	brown	-0.703464	0.00343139
SAUR-like auxin-responsive protein family	PRUPE_2G317100	yellow	0.563987	0.0285352
heat shock protein 21	PRUPE_2G317700	blue	-0.74459	0.00145123
pseudo-response regulator 5	PRUPE_2G318900	blue	0.527701	0.043204
Late embryogenesis abundant (LEA) hydroxyproline-rich glycoprotein family	PRUPE_2G319000	brown	-0.666732	0.00663416
O-methyltransferase 1	PRUPE_2G319700	turquoise	-0.82825	0.000136787
UDP-glucosyl transferase 78D2	PRUPE_2G324700	yellow	0.299329	0.278446
	PRUPE_3G001400	turquoise	-0.85395	5.09165e-05
P-glycoprotein 11	PRUPE_3G003100	red	-0.288705	0.296679
	PRUPE_3G003300	blue	-0.740774	0.00158199
transmembrane receptors ATP binding	PRUPE_3G009700	turquoise	-0.803998	0.000303289
acyl activating enzyme 5	PRUPE_3G011300	turquoise	-0.679176	0.00535954
Class I glutamine amidotransferase-like superfamily protein	PRUPE_3G012900	turquoise	-0.813075	0.000228118
glutathione S-transferase phi 12	PRUPE_3G013600	yellow	0.364265	0.181937
sucrose synthase 6	PRUPE_3G014100	brown	-0.630833	0.0116827
NAC domain containing protein 28	PRUPE_3G014400	brown	-0.71971	0.00248527
	PRUPE_3G019100	yellow	0.199441	0.476076
Terpenoid cyclases family protein	PRUPE_3G025900	yellow	0.150899	0.591393
Terpenoid cyclases family protein	PRUPE_3G026800	yellow	0.400589	0.138959
Subtilase family protein	PRUPE_3G032200	turquoise	-0.842644	8.03323e-05
SAUR-like auxin-responsive protein family	PRUPE_3G035000	yellow	0.130998	0.641679
Chaperone DnaJ-domain superfamily protein	PRUPE_3G035500	blue	0.84734	6.67654e-05
indeterminate(ID)-domain 11	PRUPE_3G048600	brown	-0.80705	0.000276037
Integrase-type DNA-binding superfamily protein	PRUPE_3G062800	turquoise	-0.861542	3.6685e-05
delta tonoplast integral protein	PRUPE_3G063500	turquoise	-0.872119	2.24758e-05
ovate family protein 14	PRUPE_3G070900	blue	-0.827712	0.000139405
	PRUPE_3G072900	turquoise	-0.836742	0.000100536
pleiotropic drug resistance 12	PRUPE_3G076500	yellow	0.650719	0.00861291
Galactose oxidase/kelch repeat superfamily protein	PRUPE_3G081200	turquoise	-0.784027	0.00054108
NB-ARC domain-containing disease resistance protein	PRUPE_3G085000	brown	-0.573253	0.0254828
Glycosyl hydrolase superfamily protein	PRUPE_3G086200	brown	-0.705918	0.00327253
Tetratricopeptide repeat (TPR)-like superfamily protein	PRUPE_3G090800	blue	-0.700987	0.00359794
WRKY DNA-binding protein 40	PRUPE_3G098100	turquoise	0.451622	0.0910452
Protein kinase superfamily protein	PRUPE_3G099300	blue	-0.902686	4.1091e-06
Eukaryotic aspartyl protease family protein	PRUPE_3G103900	turquoise	-0.872442	2.21279e-05
ABC-2 type transporter family protein	PRUPE_3G122400	turquoise	0.920023	1.19801e-06
plasmodesmata callose-binding protein 5	PRUPE_3G125100	blue	0.395185	0.144869
S-locus lectin protein kinase family protein	PRUPE_3G131100	red	-0.524997	0.0444855
DNA-binding bromodomain-containing protein	PRUPE_3G132800	brown	0.209617	0.453373
	PRUPE_3G143400	blue	-0.611837	0.0153511
Pathogenesis-related thaumatin superfamily protein	PRUPE_3G143900	green	0.974762	7.59353e-10
Pathogenesis-related thaumatin superfamily protein	PRUPE_3G144000	turquoise	0.880314	1.49173e-05
Pathogenesis-related thaumatin superfamily protein	PRUPE_3G144100	green	0.952028	4.67288e-08
Pathogenesis-related thaumatin superfamily protein	PRUPE_3G148300	yellow	0.401737	0.137725
B-box zinc finger family protein	PRUPE_3G155900	turquoise	-0.885615	1.12607e-05
Ribulose bisphosphate carboxylase (small chain) family protein	PRUPE_3G157200	green	-0.819153	0.000186911
RGA-like 2	PRUPE_3G162500	brown	-0.72521	0.00221723
PEP1 receptor 1	PRUPE_3G167900	blue	0.586298	0.0216136
D-3-phosphoglycerate dehydrogenase	PRUPE_3G168100	brown	-0.539686	0.0378513
Leucine-rich repeat transmembrane protein kinase	PRUPE_3G168800	yellow	0.148909	0.596348
	PRUPE_3G170300	brown	-0.610176	0.0157098
xyloglucan endotransglucosylase/hydrolase 16	PRUPE_3G171500	red	0.507247	0.0536063
	PRUPE_3G173200	grey	-0.328506	0.231909
chlorophyll A/B binding protein 1	PRUPE_3G174700	turquoise	-0.756508	0.00109777
glucan synthase-like 7	PRUPE_3G175000	brown	-0.696083	0.00394661
diacylglycerol kinase 6	PRUPE_3G176200	turquoise	-0.72088	0.00242619
	PRUPE_3G178400	green	-0.843102	7.89179e-05
photosystem II subunit P-1	PRUPE_3G179400	turquoise	-0.939082	2.13956e-07
MATE efflux family protein	PRUPE_3G180900	blue	0.87488	1.96392e-05
UDP-glucosyl transferase 71B6	PRUPE_3G184600	brown	0.753887	0.00116879
	PRUPE_3G194200	blue	0.844382	7.50677e-05
	PRUPE_3G198500	blue	-0.177908	0.525852
CCCH-type zinc fingerfamily protein with RNA-binding domain	PRUPE_3G200500	blue	-0.829574	0.000130519
photosystem II light harvesting complex gene 2.2	PRUPE_3G201000	green	-0.956584	2.46991e-08
IQ-domain 33	PRUPE_3G206100	turquoise	-0.921537	1.06206e-06
O-Glycosyl hydrolases family 17 protein	PRUPE_3G210700	turquoise	-0.671196	0.00615214
formin 3	PRUPE_3G222000	brown	0.599325	0.0182143
xyloglucan endotransglucosylase/hydrolase 9	PRUPE_3G223200	turquoise	-0.826129	0.000147349
	PRUPE_3G228400	blue	-0.769954	0.000786138
diacylglycerol kinase 5	PRUPE_3G228600	blue	0.618404	0.0139947
Wound-responsive family protein	PRUPE_3G229000	red	0.558382	0.0305109
Wound-responsive family protein	PRUPE_3G229400	red	0.404237	0.135063
Wound-responsive family protein	PRUPE_3G229500	red	0.513488	0.0502559
Wound-responsive family protein	PRUPE_3G229800	red	0.423516	0.115701
Wound-responsive family protein	PRUPE_3G229900	red	0.347506	0.204394
Wound-responsive family protein	PRUPE_3G230000	red	0.172299	0.53919
Regulator of Vps4 activity in the MVB pathway protein	PRUPE_3G236100	turquoise	-0.8727	2.18527e-05
	PRUPE_3G239700	blue	-0.745914	0.00140793
zinc finger (C3HC4-type RING finger) family protein / BRCT domain-containing protein	PRUPE_3G242700	green	-0.865307	3.09596e-05
NSP-interacting kinase 1	PRUPE_3G244900	brown	-0.795135	0.000395131
CONSTANS-like 2	PRUPE_3G245100	turquoise	-0.83624	0.000102431
glutamine dumper 1	PRUPE_3G245300	green	0.829596	0.000130416
glutamine dumper 2	PRUPE_3G245400	yellow	0.737226	0.00171194
Malectin/receptor-like protein kinase family protein	PRUPE_3G251100	turquoise	-0.728594	0.00206421
	PRUPE_3G251500	turquoise	-0.622967	0.0131081
	PRUPE_3G252400	blue	-0.811705	0.000238368
Protein of unknown function (DUF179)	PRUPE_3G261300	grey	-0.485435	0.066606
early nodulin-like protein 20	PRUPE_3G261800	green	0.798412	0.000358844
	PRUPE_3G265500	blue	0.599133	0.0182612
FTSH protease 6	PRUPE_3G266900	grey	-0.477886	0.0715946
Ankyrin repeat family protein	PRUPE_3G268600	brown	-0.773854	0.000710663
ABC transporter family protein	PRUPE_3G276100	brown	-0.591347	0.0202431
senescence-associated gene 101	PRUPE_3G279000	brown	-0.422206	0.116952
Pectin lyase-like superfamily protein	PRUPE_3G287200	turquoise	0.771417	0.000757094
cysteine-rich RLK (RECEPTOR-like protein kinase) 42	PRUPE_3G288600	blue	-0.634608	0.011043
high affinity nitrate transporter 2.7	PRUPE_3G289200	green	0.766694	0.000854114
CCT motif family protein	PRUPE_3G296700	turquoise	-0.771235	0.000760675
lysine histidine transporter 1	PRUPE_3G300900	yellow	0.343647	0.209805
Galactose oxidase/kelch repeat superfamily protein	PRUPE_3G302200	brown	0.51286	0.0505863
NAC domain containing protein 83	PRUPE_3G310600	turquoise	-0.862005	3.59371e-05
GRAM domain family protein	PRUPE_3G311600	yellow	0.435445	0.104733
	PRUPE_3G312500	turquoise	-0.84767	6.58869e-05
glyceraldehyde 3-phosphate dehydrogenase A subunit 2	PRUPE_3G315500	turquoise	-0.929677	5.31674e-07
Zinc finger (C3HC4-type RING finger) family protein	PRUPE_4G001000	turquoise	-0.852595	5.38815e-05
oligopeptide transporter	PRUPE_4G004600	brown	-0.794251	0.000405423
microtubule-associated proteins 70-5	PRUPE_4G005400	blue	-0.801898	0.000323281
	PRUPE_4G005800	grey	-0.273182	0.324551
Uncharacterised protein family (UPF0497)	PRUPE_4G007000	blue	-0.678704	0.005404
ATPase E1-E2 type family protein / haloacid dehalogenase-like hydrolase family protein	PRUPE_4G007300	red	0.542427	0.0367
tonoplast dicarboxylate transporter	PRUPE_4G009400	blue	-0.749013	0.0013107
cysteine-rich RLK (RECEPTOR-like protein kinase) 29	PRUPE_4G027900	turquoise	0.886286	1.08562e-05
cysteine-rich RLK (RECEPTOR-like protein kinase) 14	PRUPE_4G028100	turquoise	0.753586	0.00117716
kinesin 1	PRUPE_4G029200	green	-0.942941	1.41155e-07
basic helix-loop-helix (bHLH) DNA-binding superfamily protein	PRUPE_4G030900	turquoise	-0.771204	0.000761276
S-locus lectin protein kinase family protein	PRUPE_4G033200	yellow	0.0966712	0.731803
Calcium-binding EF-hand family protein	PRUPE_4G033400	green	0.807208	0.00027469
Major facilitator superfamily protein	PRUPE_4G034600	brown	-0.732962	0.00187936
	PRUPE_4G037000	blue	-0.811344	0.000241126
NAC domain containing protein 25	PRUPE_4G040900	blue	-0.842046	8.22127e-05
alpha 1,4-glycosyltransferase family protein	PRUPE_4G042800	turquoise	-0.876261	1.83353e-05
Late embryogenesis abundant protein (LEA) family protein	PRUPE_4G049600	turquoise	0.733852	0.00184335
	PRUPE_4G058200	yellow	0.239632	0.389674
Cysteine proteinases superfamily protein	PRUPE_4G059600	turquoise	0.86686	2.88237e-05
Dof-type zinc finger DNA-binding family protein	PRUPE_4G061400	grey	0.0797865	0.777442
transcription factor-related	PRUPE_4G062700	red	0.387997	0.15299
Leucine-rich repeat protein kinase family protein	PRUPE_4G063700	blue	-0.795752	0.000388081
cellulose synthase family protein	PRUPE_4G065700	green	-0.92552	7.64413e-07
	PRUPE_4G067000	yellow	-0.0480409	0.864997
AWPM-19-like family protein	PRUPE_4G073300	brown	-0.744657	0.001449
chlorophyll A/B-binding protein 2	PRUPE_4G076300	grey	-0.39914	0.140527
	PRUPE_4G080600	brown	-0.758925	0.00103542
jasmonate-zim-domain protein 8	PRUPE_4G082500	brown	0.717638	0.00259269
Leucine-rich receptor-like protein kinase family protein	PRUPE_4G091200	blue	-0.76843	0.000817352
cyclic nucleotide gated channel 1	PRUPE_4G092600	turquoise	-0.846604	6.87554e-05
cytochrome P450, family 716, subfamily A, polypeptide 1	PRUPE_4G103000	yellow	0.28176	0.30897
PATATIN-like protein 6	PRUPE_4G104000	brown	0.56448	0.0283658
Root hair defective 3 GTP-binding protein (RHD3)	PRUPE_4G106600	turquoise	-0.848174	6.45657e-05
Root hair defective 3 GTP-binding protein (RHD3)	PRUPE_4G106900	brown	-0.842826	7.9767e-05
Cytochrome c	PRUPE_4G111200	turquoise	-0.920296	1.17252e-06
RING/U-box superfamily protein	PRUPE_4G116300	turquoise	-0.850256	5.93358e-05
Pectin lyase-like superfamily protein	PRUPE_4G116600	green	0.871185	2.35095e-05
DNA glycosylase superfamily protein	PRUPE_4G120400	blue	-0.8003	0.000339206
Domain of unknown function (DUF23)	PRUPE_4G120600	turquoise	-0.869425	2.55644e-05
DNA glycosylase superfamily protein	PRUPE_4G125700	brown	-0.71835	0.00255537
	PRUPE_4G128900	yellow	0.25052	0.367819
	PRUPE_4G129100	blue	0.651106	0.00856032
Domain of unknown function (DUF2431)	PRUPE_4G133500	blue	0.815331	0.000212032
Galactosyl transferase GMA12/MNN10 family protein	PRUPE_4G140500	red	-0.552354	0.0327488
photosystem II subunit R	PRUPE_4G143700	turquoise	-0.960027	1.45567e-08
interactor of constitutive active rops 1	PRUPE_4G148800	turquoise	-0.91137	2.2866e-06
NB-ARC domain-containing disease resistance protein	PRUPE_4G149900	turquoise	0.94238	1.50222e-07
Protein kinase superfamily protein	PRUPE_4G153600	turquoise	-0.770084	0.000783519
	PRUPE_4G159700	turquoise	-0.857287	4.41859e-05
Plant protein of unknown function (DUF641)	PRUPE_4G160500	blue	0.639985	0.0101792
Leucine-rich receptor-like protein kinase family protein	PRUPE_4G162500	turquoise	-0.690687	0.00436078
sodium/calcium exchanger family protein / calcium-binding EF hand family protein	PRUPE_4G171300	blue	0.903037	4.01724e-06
	PRUPE_4G173200	turquoise	-0.839588	9.03278e-05
UDP-Glycosyltransferase superfamily protein	PRUPE_4G173700	turquoise	-0.72942	0.00202818
Peroxidase superfamily protein	PRUPE_4G186300	brown	-0.504099	0.0553571
NAC (No Apical Meristem) domain transcriptional regulator superfamily protein	PRUPE_4G186800	blue	-0.443233	0.0979751
monodehydroascorbate reductase 1	PRUPE_4G189300	brown	-0.733408	0.00186125
cyclic nucleotide-gated cation channel 4	PRUPE_4G191200	turquoise	-0.878356	1.64956e-05
Protein of unknown function (DUF1223)	PRUPE_4G191500	blue	-0.725493	0.00220412
Wound-responsive family protein	PRUPE_4G191800	red	0.636984	0.0106546
NAD(P)-binding Rossmann-fold superfamily protein	PRUPE_4G200500	turquoise	-0.750963	0.00125235
C-terminal cysteine residue is changed to a serine 1	PRUPE_4G201400	turquoise	-0.711529	0.00293131
early nodulin-like protein 9	PRUPE_4G205500	brown	-0.785435	0.000520472
	PRUPE_4G205800	blue	-0.846526	6.89699e-05
GDSL-like Lipase/Acylhydrolase superfamily protein	PRUPE_4G216300	blue	-0.658726	0.00757289
	PRUPE_4G220300	turquoise	-0.718654	0.00253954
	PRUPE_4G225800	turquoise	-0.882771	1.3116e-05
	PRUPE_4G233900	turquoise	-0.924254	8.50275e-07
Outward rectifying potassium channel protein	PRUPE_4G241900	brown	0.664665	0.0068672
nuclear factor Y, subunit B3	PRUPE_4G242700	turquoise	-0.859145	4.07677e-05
	PRUPE_4G249800	brown	-0.702875	0.00347048
Zinc finger (CCCH-type) family protein / RNA recognition motif (RRM)-containing protein	PRUPE_4G255100	turquoise	-0.913831	1.91578e-06
Glycosyl hydrolase superfamily protein	PRUPE_4G255600	yellow	0.537666	0.0387166
fatty acid desaturase 5	PRUPE_4G259400	turquoise	0.933459	3.74623e-07
photosystem I reaction center subunit PSI-N, chloroplast, putative / PSI-N, putative (PSAN)	PRUPE_4G271200	turquoise	-0.930608	4.88665e-07
plant U-box 26	PRUPE_4G271800	blue	-0.809642	0.000254507
bidirectional amino acid transporter 1	PRUPE_4G276400	turquoise	0.692448	0.00422199
	PRUPE_4G288200	blue	-0.170975	0.54236
calmodulin-like 38	PRUPE_5G000600	red	0.700113	0.00365821
	PRUPE_5G004400	red	0.375276	0.168094
Predicted AT-hook DNA-binding family protein	PRUPE_5G004600	blue	-0.687318	0.00463627
catalase 2	PRUPE_5G011400	turquoise	-0.895992	6.2275e-06
Toll-Interleukin-Resistance (TIR) domain family protein	PRUPE_5G011800	brown	-0.00511353	0.98557
cytochrome P450, family 707, subfamily A, polypeptide 1	PRUPE_5G013100	yellow	0.0300712	0.915277
HXXXD-type acyl-transferase family protein	PRUPE_5G017800	turquoise	0.683512	0.00496407
	PRUPE_5G020000	brown	0.769405	0.000797257
Protein of unknown function (DUF3464)	PRUPE_5G021700	green	-0.653887	0.00818889
NB-ARC domain-containing disease resistance protein	PRUPE_5G025600	blue	-0.653071	0.00829648
Tetraspanin family protein	PRUPE_5G034100	turquoise	-0.753024	0.00119297
	PRUPE_5G044700	turquoise	-0.909781	2.55654e-06
chloroplast beta-amylase	PRUPE_5G051000	blue	-0.369274	0.175551
nudix hydrolase homolog 8	PRUPE_5G062300	turquoise	-0.897869	5.55802e-06
homeobox protein 2	PRUPE_5G064300	turquoise	-0.880304	1.49252e-05
WRKY DNA-binding protein 21	PRUPE_5G074200	turquoise	-0.855218	4.82667e-05
Plant invertase/pectin methylesterase inhibitor superfamily protein	PRUPE_5G076800	brown	-0.866327	2.9542e-05
Copper amine oxidase family protein	PRUPE_5G078900	turquoise	-0.884452	1.1991e-05
cytochrome P450, family 76, subfamily C, polypeptide 4	PRUPE_5G084700	blue	0.799659	0.000345773
Myosin heavy chain-related protein	PRUPE_5G096300	blue	-0.809738	0.000253732
beta-6 tubulin	PRUPE_5G099500	blue	-0.848515	6.36828e-05
basic helix-loop-helix (bHLH) DNA-binding superfamily protein	PRUPE_5G100700	turquoise	-0.87895	1.60025e-05
respiratory burst oxidase protein F	PRUPE_5G107400	blue	-0.816249	0.00020576
Late embryogenesis abundant (LEA) hydroxyproline-rich glycoprotein family	PRUPE_5G109000	grey	-0.627007	0.0123601
Late embryogenesis abundant (LEA) hydroxyproline-rich glycoprotein family	PRUPE_5G109200	yellow	-0.495201	0.0605312
	PRUPE_5G120500	turquoise	-0.867962	2.73843e-05
auxin response factor 9	PRUPE_5G123400	turquoise	-0.549915	0.0336886
	PRUPE_5G129000	red	0.316522	0.250394
YELLOW STRIPE like 1	PRUPE_5G129100	turquoise	-0.899539	5.01424e-06
Basic helix-loop-helix (bHLH) DNA-binding family protein	PRUPE_5G130700	turquoise	-0.666582	0.00665083
	PRUPE_5G135700	turquoise	-0.855648	4.73925e-05
nodulin MtN21 /EamA-like transporter family protein	PRUPE_5G135800	brown	-0.697758	0.00382461
Protein kinase superfamily protein	PRUPE_5G137800	blue	-0.85176	5.57801e-05
DNA binding ATP binding	PRUPE_5G145400	brown	-0.792503	0.000426395
DNA binding ATP binding	PRUPE_5G145600	brown	-0.637125	0.0106317
	PRUPE_5G145700	turquoise	-0.72247	0.00234772
HVA22 homologue D	PRUPE_5G148300	blue	-0.817632	0.000196598
Heavy metal transport/detoxification superfamily protein	PRUPE_5G148500	turquoise	-0.905152	3.49895e-06
	PRUPE_5G155700	blue	-0.171309	0.541559
Cysteine proteinases superfamily protein	PRUPE_5G160900	red	-0.523386	0.045262
Leucine-rich repeat protein kinase family protein	PRUPE_5G161700	blue	-0.836182	0.000102651
	PRUPE_5G162100	brown	-0.808272	0.000265707
P-loop containing nucleoside triphosphate hydrolases superfamily protein	PRUPE_5G165300	turquoise	-0.655467	0.00798356
NAD(P)-binding Rossmann-fold superfamily protein	PRUPE_5G169500	turquoise	-0.845306	7.23881e-05
Protein kinase superfamily protein	PRUPE_5G174600	turquoise	-0.823876	0.00015929
ARM repeat superfamily protein	PRUPE_5G175800	blue	-0.654207	0.00814702
Leucine-rich repeat protein kinase family protein	PRUPE_5G176900	turquoise	-0.95678	2.39974e-08
Major facilitator superfamily protein	PRUPE_5G185200	turquoise	-0.540276	0.0376012
HSP20-like chaperones superfamily protein	PRUPE_5G186800	brown	-0.684072	0.00491468
Exostosin family protein	PRUPE_5G193500	blue	-0.69013	0.00440539
light-harvesting chlorophyll-protein complex I subunit A4	PRUPE_5G195100	grey	-0.250005	0.368837
expansin A1	PRUPE_5G195200	green	0.453864	0.0892534
	PRUPE_5G198800	brown	0.75401	0.00116537
plasmodesmata callose-binding protein 3	PRUPE_5G203900	turquoise	-0.862518	3.51234e-05
RPA70-kDa subunit B	PRUPE_5G205700	green	-0.848951	6.25706e-05
OBF binding protein 4	PRUPE_5G210200	blue	-0.791659	0.000436845
	PRUPE_5G211600	blue	-0.727575	0.00210936
Calmodulin binding protein-like	PRUPE_5G223600	turquoise	0.701674	0.00355114
	PRUPE_5G231000	turquoise	-0.909425	2.62049e-06
glutamine synthase clone R1	PRUPE_5G236300	green	0.920093	1.19144e-06
potassium transporter 1	PRUPE_5G236500	blue	-0.676388	0.0056266
purple acid phosphatase 17	PRUPE_5G237900	blue	-0.296951	0.282467
homeobox protein 33	PRUPE_5G239000	turquoise	-0.875104	1.94222e-05
C2H2-like zinc finger protein	PRUPE_5G239100	blue	-0.67716	0.00555164
Homeodomain-like superfamily protein	PRUPE_5G241000	blue	-0.68234	0.00506855
sucrose synthase 6	PRUPE_5G241700	brown	-0.779822	0.000606655
Galactose oxidase/kelch repeat superfamily protein	PRUPE_6G006200	turquoise	-0.826746	0.00014421
Bifunctional inhibitor/lipid-transfer protein/seed storage 2S albumin superfamily protein	PRUPE_6G009900	turquoise	-0.888545	9.58243e-06
Aldolase superfamily protein	PRUPE_6G029500	brown	0.708951	0.00308438
Chaperone DnaJ-domain superfamily protein	PRUPE_6G032200	red	0.290101	0.294245
cytokinin response factor 4	PRUPE_6G039700	blue	-0.785414	0.000520769
expansin A8	PRUPE_6G042000	blue	-0.797722	0.000366254
with no lysine (K) kinase 4	PRUPE_6G042600	turquoise	-0.862049	3.58677e-05
GDSL-like Lipase/Acylhydrolase family protein	PRUPE_6G047900	green	0.929372	5.46398e-07
fatty acid desaturase 8	PRUPE_6G056100	green	0.943139	1.38072e-07
maternal effect embryo arrest 59	PRUPE_6G063000	turquoise	-0.501597	0.0567783
Protein of unknown function (DUF674)	PRUPE_6G063900	brown	-0.553837	0.0321869
Protein of unknown function (DUF674)	PRUPE_6G064000	brown	-0.730996	0.00196082
ethylene responsive element binding factor 1	PRUPE_6G064700	blue	-0.421342	0.117783
HSP20-like chaperones superfamily protein	PRUPE_6G066200	turquoise	-0.854607	4.95283e-05
HSP20-like chaperones superfamily protein	PRUPE_6G066300	turquoise	-0.597983	0.0185442
cryptdin protein-related	PRUPE_6G069400	yellow	0.124831	0.657573
	PRUPE_6G079000	turquoise	-0.848443	6.38704e-05
OBF-binding protein 3	PRUPE_6G079500	brown	-0.695204	0.00401187
C2H2-type zinc finger family protein	PRUPE_6G084100	red	0.385609	0.155754
CCT motif family protein	PRUPE_6G088100	turquoise	-0.886031	1.1008e-05
laccase 17	PRUPE_6G089100	turquoise	-0.785184	0.000524094
phototropin 1	PRUPE_6G089800	turquoise	-0.900184	4.8163e-06
plasma membrane intrinsic protein 2	PRUPE_6G101600	turquoise	-0.860661	3.81452e-05
Putative lysine decarboxylase family protein	PRUPE_6G103900	turquoise	-0.944933	1.12588e-07
Protein kinase superfamily protein	PRUPE_6G104400	blue	-0.838756	9.32174e-05
Protein kinase superfamily protein	PRUPE_6G106100	turquoise	-0.838021	9.58365e-05
Exostosin family protein	PRUPE_6G110800	blue	0.83009	0.00012814
Late embryogenesis abundant (LEA) hydroxyproline-rich glycoprotein family	PRUPE_6G114100	turquoise	-0.880389	1.48593e-05
Plant protein of unknown function (DUF868)	PRUPE_6G120000	blue	-0.552775	0.0325885
	PRUPE_6G120200	blue	0.062994	0.823513
Stress responsive A/B Barrel Domain	PRUPE_6G120300	turquoise	0.929611	5.3481e-07
cytochrome P450, family 716, subfamily A, polypeptide 1	PRUPE_6G120400	green	0.951914	4.74438e-08
pleiotropic drug resistance 6	PRUPE_6G121800	yellow	0.293498	0.288368
Calcium-binding EF-hand family protein	PRUPE_6G130400	red	0.589007	0.0208698
F-box family protein	PRUPE_6G137300	blue	0.704457	0.00336641
pathogenesis-related 4	PRUPE_6G141100	turquoise	0.847916	6.52397e-05
Protein of unknown function (DUF3049)	PRUPE_6G145500	brown	-0.582208	0.0227747
HSP20-like chaperones superfamily protein	PRUPE_6G151500	brown	-0.714229	0.00277754
Pyridine nucleotide-disulphide oxidoreductase family protein	PRUPE_6G153000	blue	0.649594	0.00876762
protein kinase 2B	PRUPE_6G156700	yellow	0.158583	0.572416
	PRUPE_6G166000	grey	0.462924	0.082266
	PRUPE_6G185000	brown	0.738641	0.00165912
	PRUPE_6G185200	red	0.405235	0.13401
Leucine-rich receptor-like protein kinase family protein	PRUPE_6G212200	blue	-0.822081	0.000169357
	PRUPE_6G213400	brown	0.653257	0.00827186
growth-regulating factor 1	PRUPE_6G217000	green	-0.915656	1.6745e-06
ACT domain repeat 1	PRUPE_6G217800	turquoise	0.694317	0.00407855
	PRUPE_6G220300	blue	-0.688171	0.00456524
Acetamidase/Formamidase family protein	PRUPE_6G223000	turquoise	-0.838045	9.57497e-05
lectin-related	PRUPE_6G223700	blue	-0.446116	0.0955532
Auxin-responsive GH3 family protein	PRUPE_6G226100	green	0.94144	1.66489e-07
Protein kinase superfamily protein	PRUPE_6G227800	yellow	-0.333049	0.225129
Protein kinase superfamily protein	PRUPE_6G228300	blue	-0.692077	0.00425092
PHE ammonia lyase 1	PRUPE_6G235400	yellow	-0.0379524	0.893178
	PRUPE_6G236900	red	0.365351	0.18054
plasma membrane intrinsic protein 2 5	PRUPE_6G237000	blue	-0.513582	0.050207
CRINKLY4 related 1	PRUPE_6G237300	turquoise	-0.857333	4.40984e-05
Leucine-rich repeat protein kinase family protein	PRUPE_6G241900	brown	-0.635377	0.0109161
	PRUPE_6G246800	turquoise	-0.8277	0.000139468
Ankyrin repeat family protein	PRUPE_6G246900	turquoise	-0.633138	0.0112888
nodulin MtN21 /EamA-like transporter family protein	PRUPE_6G249600	red	-0.291065	0.292569
DNA binding with one finger 2.4	PRUPE_6G253300	red	-0.238146	0.392708
Protein kinase superfamily protein	PRUPE_6G255900	turquoise	-0.898469	5.35731e-06
receptor lectin kinase	PRUPE_6G260000	red	-0.230838	0.407819
Protein kinase protein with tetratricopeptide repeat domain	PRUPE_6G267400	turquoise	-0.863503	3.36021e-05
PAR1 protein	PRUPE_6G267800	yellow	0.382909	0.158918
Protein of unknown function (DUF740)	PRUPE_6G270900	blue	-0.512226	0.0509208
HXXXD-type acyl-transferase family protein	PRUPE_6G271700	grey	-0.354553	0.194746
Homeodomain-like superfamily protein	PRUPE_6G278600	yellow	0.327814	0.232951
Thiamine pyrophosphate dependent pyruvate decarboxylase family protein	PRUPE_6G280700	turquoise	0.799516	0.000347256
	PRUPE_6G283500	blue	-0.812606	0.000231587
iron regulated 2	PRUPE_6G286200	turquoise	-0.921821	1.03804e-06
	PRUPE_6G288400	blue	0.820554	0.000178333
SOS3-interacting protein 4	PRUPE_6G290700	turquoise	-0.865025	3.13606e-05
Leucine-rich receptor-like protein kinase family protein	PRUPE_6G293900	blue	-0.848088	6.47889e-05
Glycosyl hydrolase superfamily protein	PRUPE_6G295800	turquoise	-0.806949	0.000276909
	PRUPE_6G296500	blue	0.58482	0.022028
nitrate transporter 1:2	PRUPE_6G303000	turquoise	-0.884198	1.21556e-05
	PRUPE_6G310900	blue	0.671491	0.00612128
Protein of unknown function (DUF1645)	PRUPE_6G315100	blue	-0.527655	0.0432256
Plant invertase/pectin methylesterase inhibitor superfamily	PRUPE_6G318500	brown	-0.755161	0.00113383
ralf-like 33	PRUPE_6G321200	green	0.910607	2.41321e-06
C2H2 and C2HC zinc fingers superfamily protein	PRUPE_6G323100	turquoise	-0.708081	0.00313742
Glycoprotein membrane precursor GPI-anchored	PRUPE_6G327200	turquoise	-0.850782	5.80706e-05
Vacuolar iron transporter (VIT) family protein	PRUPE_6G329900	turquoise	0.853044	5.28847e-05
	PRUPE_6G341400	yellow	-0.263502	0.342661
indoleacetic acid-induced protein 16	PRUPE_6G343800	blue	-0.83171	0.000120904
pathogenesis-related 4	PRUPE_6G343900	yellow	0.320778	0.243728
ammonium transporter 1 2	PRUPE_6G353100	blue	-0.617976	0.0140801
	PRUPE_6G358500	brown	-0.733669	0.00185072
Protein of unknown function (DUF1637)	PRUPE_7G011000	red	0.453331	0.0896776
basic helix-loop-helix (bHLH) DNA-binding superfamily protein	PRUPE_7G031500	blue	-0.707441	0.00317693
Disease resistance protein (CC-NBS-LRR class) family	PRUPE_7G035000	brown	-0.693507	0.00414023
	PRUPE_7G039200	red	0.625347	0.0126634
response regulator 9	PRUPE_7G041600	blue	-0.800217	0.000340049
P-loop nucleoside triphosphate hydrolases superfamily protein with CH (Calponin Homology) domain	PRUPE_7G055800	green	0.886751	1.05828e-05
magnesium-chelatase subunit chlH, chloroplast, putative / Mg-protoporphyrin IX chelatase, putative (CHLH)	PRUPE_7G061100	turquoise	-0.785816	0.000514998
C2H2-type zinc finger family protein	PRUPE_7G067900	blue	-0.739507	0.00162748
polygalacturonase inhibiting protein 1	PRUPE_7G072600	turquoise	0.702981	0.00346341
polygalacturonase inhibiting protein 1	PRUPE_7G072700	turquoise	0.763027	0.000936179
squamosa promoter binding protein-like 9	PRUPE_7G074200	brown	-0.411644	0.127381
Nse4, component of Smc5/6 DNA repair complex	PRUPE_7G076100	red	0.463207	0.082055
Late Embryogenesis Abundant 4-5	PRUPE_7G076400	green	0.857875	4.30783e-05
NB-ARC domain-containing disease resistance protein	PRUPE_7G078000	turquoise	-0.848258	6.43468e-05
TRAF-like family protein	PRUPE_7G081600	turquoise	-0.866545	2.92468e-05
alpha/beta-Hydrolases superfamily protein	PRUPE_7G085800	turquoise	0.675276	0.00573609
Transducin family protein / WD-40 repeat family protein	PRUPE_7G086200	blue	0.606758	0.016468
	PRUPE_7G088000	green	-0.778406	0.000630129
calmodulin-domain protein kinase cdpk isoform 2	PRUPE_7G090800	yellow	0.0437013	0.877102
	PRUPE_7G096100	brown	-0.805617	0.000288575
	PRUPE_7G096400	brown	-0.5047	0.0550196
HSP20-like chaperones superfamily protein	PRUPE_7G105200	blue	-0.780254	0.00059963
beta glucosidase 15	PRUPE_7G105400	yellow	-0.320013	0.244917
heat shock protein 70	PRUPE_7G107400	turquoise	-0.82919	0.000132313
heat shock protein 70	PRUPE_7G107700	turquoise	-0.846638	6.86621e-05
heat shock protein 70	PRUPE_7G108000	brown	-0.48825	0.0648119
heat shock protein 70	PRUPE_7G108100	turquoise	-0.818896	0.000188516
Purple acid phosphatases superfamily protein	PRUPE_7G113100	turquoise	0.943937	1.2619e-07
purple acid phosphatase 22	PRUPE_7G113300	green	0.929508	5.39798e-07
GDSL-like Lipase/Acylhydrolase superfamily protein	PRUPE_7G114000	brown	-0.792956	0.000420874
glycoside hydrolase family 28 protein / polygalacturonase (pectinase) family protein	PRUPE_7G120900	turquoise	-0.750648	0.00126164
Sulfite exporter TauE/SafE family protein	PRUPE_7G121400	brown	-0.644818	0.00944863
UDP-glucosyl transferase 73C1	PRUPE_7G124600	blue	0.373063	0.170819
Subtilisin-like serine endopeptidase family protein	PRUPE_7G131900	grey	0.0974179	0.729802
	PRUPE_7G133200	blue	-0.403146	0.13622
Peroxidase superfamily protein	PRUPE_7G137500	turquoise	-0.77447	0.000699308
TARGET OF MONOPTEROS 6	PRUPE_7G140700	brown	-0.607009	0.0164115
methyl esterase 10	PRUPE_7G140900	blue	0.826283	0.000146561
	PRUPE_7G150400	turquoise	-0.780744	0.000591749
GRAS family transcription factor	PRUPE_7G150900	brown	-0.563252	0.0287886
Glycosyl hydrolase superfamily protein	PRUPE_7G158000	blue	-0.923266	9.22707e-07
cytochrome BC1 synthesis	PRUPE_7G158900	turquoise	-0.785561	0.000518653
conserved peptide upstream open reading frame 5	PRUPE_7G160500	grey	0.399108	0.140562
basic leucine-zipper 44	PRUPE_7G160600	grey	0.26673	0.33656
cold-regulated 47	PRUPE_7G161100	turquoise	0.898908	5.21418e-06
SAUR-like auxin-responsive protein family	PRUPE_7G167000	blue	0.832261	0.000118521
flavanone 3-hydroxylase	PRUPE_7G168300	yellow	-0.54546	0.0354569
ferredoxin-NADP(+)-oxidoreductase 1	PRUPE_7G169200	turquoise	-0.933805	3.62435e-07
Pathogenesis-related thaumatin superfamily protein	PRUPE_7G169500	turquoise	-0.859606	3.9956e-05
histidine kinase 1	PRUPE_7G170700	brown	-0.658674	0.00757934
ascorbate peroxidase 3	PRUPE_7G171100	brown	-0.694339	0.00407688
protein kinase family protein	PRUPE_7G174600	green	0.955688	2.81483e-08
Transmembrane amino acid transporter family protein	PRUPE_7G177800	yellow	0.110438	0.695192
basic chitinase	PRUPE_7G178500	green	0.952688	4.27742e-08
acyl activating enzyme 1	PRUPE_7G178600	green	0.898296	5.41442e-06
microspore-specific promoter 2	PRUPE_7G188200	red	-0.229696	0.410206
O-Glycosyl hydrolases family 17 protein	PRUPE_7G189600	blue	-0.82357	0.000160969
LJRHL1-like 3	PRUPE_7G191100	turquoise	-0.823826	0.000159563
RING/U-box superfamily protein	PRUPE_7G191400	green	0.950165	5.95901e-08
BREVIS RADIX-like 4	PRUPE_7G203300	blue	-0.800921	0.00033295
ACC oxidase 1	PRUPE_7G212000	yellow	0.0442275	0.875633
phosphofructokinase 3	PRUPE_7G216700	green	0.760399	0.000998809
Protein kinase family protein with leucine-rich repeat domain	PRUPE_7G219300	blue	-0.739957	0.00161118
Senescence/dehydration-associated protein-related	PRUPE_7G220100	turquoise	-0.810791	0.000245411
Protein phosphatase 2C family protein	PRUPE_7G220600	blue	-0.833471	0.000113421
phytochrome-associated protein 2	PRUPE_7G225600	blue	-0.84634	6.94825e-05
basic helix-loop-helix (bHLH) DNA-binding superfamily protein	PRUPE_7G225800	brown	-0.671067	0.00616566
protein kinase family protein	PRUPE_7G232600	blue	-0.910686	2.39977e-06
S-methyl-5-thioribose kinase	PRUPE_7G233900	turquoise	0.794917	0.000397644
plant natriuretic peptide A	PRUPE_7G237200	green	-0.777803	0.000640345
Ran BP2/NZF zinc finger-like superfamily protein	PRUPE_7G239400	turquoise	-0.841945	8.25343e-05
blue-copper-binding protein	PRUPE_7G246400	yellow	-0.101933	0.717741
beta-1,4-N-acetylglucosaminyltransferase family protein	PRUPE_7G247400	blue	-0.714757	0.00274827
Bifunctional inhibitor/lipid-transfer protein/seed storage 2S albumin superfamily protein	PRUPE_7G248900	turquoise	-0.917318	1.47734e-06
	PRUPE_7G255400	green	0.929073	5.61201e-07
	PRUPE_7G256100	blue	-0.843686	7.71414e-05
Glycosyl hydrolase family protein with chitinase insertion domain	PRUPE_7G259000	yellow	0.43523	0.104923
Leucine-rich repeat protein kinase family protein	PRUPE_7G262300	blue	-0.827687	0.000139528
hydroxypyruvate reductase	PRUPE_7G264000	turquoise	-0.813662	0.000223839
heat shock protein 70B	PRUPE_7G265200	grey	-0.352926	0.196946
Cellulose synthase family protein	PRUPE_7G265400	blue	-0.865408	3.08169e-05
BTB and TAZ domain protein 3	PRUPE_7G267800	blue	-0.706122	0.00325961
Disease resistance protein (TIR-NBS-LRR class) family	PRUPE_8G005100	blue	-0.0366044	0.896953
Leucine-rich repeat (LRR) family protein	PRUPE_8G006300	grey	0.407062	0.132096
	PRUPE_8G011500	blue	-0.805968	0.000285465
Mog1/PsbP/DUF1795-like photosystem II reaction center PsbP family protein	PRUPE_8G017800	turquoise	-0.811159	0.000242549
disease resistance protein (TIR-NBS-LRR class), putative	PRUPE_8G023200	yellow	-0.194144	0.488105
	PRUPE_8G034200	green	0.816986	0.000200832
Disease resistance protein (TIR-NBS-LRR class) family	PRUPE_8G034400	green	0.953366	3.90078e-08
gigantea protein (GI)	PRUPE_8G040600	blue	0.624976	0.0127318
laccase 14	PRUPE_8G047500	green	0.905457	3.42907e-06
Laccase/Diphenol oxidase family protein	PRUPE_8G047900	brown	-0.798475	0.000358178
	PRUPE_8G065600	yellow	0.284635	0.303846
SAUR-like auxin-responsive protein family	PRUPE_8G080500	turquoise	-0.78805	0.000483876
SAUR-like auxin-responsive protein family	PRUPE_8G081100	turquoise	-0.867729	2.76831e-05
SAUR-like auxin-responsive protein family	PRUPE_8G081300	turquoise	-0.903336	3.94027e-06
SAUR-like auxin-responsive protein family	PRUPE_8G081700	blue	-0.811953	0.00023648
SAUR-like auxin-responsive protein family	PRUPE_8G081800	blue	-0.821492	0.000172775
SAUR-like auxin-responsive protein family	PRUPE_8G081900	blue	-0.581167	0.0230778
SAUR-like auxin-responsive protein family	PRUPE_8G082100	turquoise	-0.562305	0.0291173
3-ketoacyl-CoA synthase 4	PRUPE_8G096100	turquoise	-0.908682	2.75845e-06
unknown seed protein like 1	PRUPE_8G099700	turquoise	-0.906316	3.23828e-06
	PRUPE_8G099800	turquoise	-0.867489	2.79948e-05
polyol/monosaccharide transporter 5	PRUPE_8G101500	blue	-0.31307	0.255881
hemoglobin 1	PRUPE_8G107300	yellow	0.329906	0.229806
	PRUPE_8G111800	yellow	0.415144	0.123858
alpha/beta-Hydrolases superfamily protein	PRUPE_8G121000	turquoise	-0.758692	0.00104129
carboxyesterase 13	PRUPE_8G121900	yellow	0.526447	0.0437949
protein disulfide isomerases	PRUPE_8G124000	green	0.929373	5.46342e-07
cold regulated gene 27	PRUPE_8G126300	grey	-0.0734766	0.794681
Plant protein of unknown function (DUF869)	PRUPE_8G129200	turquoise	-0.866338	2.95275e-05
UDP-glucosyl transferase 73B3	PRUPE_8G130200	yellow	0.439682	0.101017
Phototropic-responsive NPH3 family protein	PRUPE_8G142300	turquoise	-0.774695	0.000695199
pathogenesis-related gene 1	PRUPE_8G153100	turquoise	0.847928	6.52091e-05
	PRUPE_8G156500	turquoise	0.888892	9.39816e-06
SAUR-like auxin-responsive protein family	PRUPE_8G157900	turquoise	-0.922076	1.01683e-06
Major facilitator superfamily protein	PRUPE_8G163500	turquoise	-0.839338	9.11891e-05
plasma membrane intrinsic protein 3	PRUPE_8G166400	turquoise	-0.864493	3.21302e-05
Transmembrane amino acid transporter family protein	PRUPE_8G173800	yellow	0.313366	0.255408
Protein of unknown function, DUF538	PRUPE_8G189800	turquoise	-0.832993	0.000115416
asparaginyl-tRNA synthetase 2	PRUPE_8G192100	brown	-0.697706	0.0038284
Lactoylglutathione lyase / glyoxalase I family protein	PRUPE_8G193600	red	0.433115	0.106815
basic helix-loop-helix (bHLH) DNA-binding superfamily protein	PRUPE_8G193900	brown	0.688529	0.00453571
Protein of unknown function (DUF760)	PRUPE_8G195000	blue	-0.854895	4.89308e-05
GTP cyclohydrolase I	PRUPE_8G196500	blue	-0.779226	0.000616449
ER lumen protein retaining receptor family protein	PRUPE_8G197400	turquoise	0.918503	1.34894e-06
phytochrome interacting factor 3-like 5	PRUPE_8G209100	blue	0.698408	0.00377808
pleiotropic drug resistance 12	PRUPE_8G214100	green	0.655026	0.00804049
pleiotropic drug resistance 12	PRUPE_8G214400	turquoise	0.779688	0.000608841
Leucine-rich repeat transmembrane protein kinase family protein	PRUPE_8G215300	turquoise	-0.862903	3.45224e-05
Protein of unknown function (DUF640)	PRUPE_8G222300	brown	-0.601783	0.0176219
heat shock transcription factor A6B	PRUPE_8G234900	blue	0.563534	0.0286911
sulfate transporter 3 1	PRUPE_8G236100	yellow	0.655979	0.00791788
Plant protein of unknown function (DUF868)	PRUPE_8G239300	grey	0.304871	0.269206
	PRUPE_8G247400	turquoise	-0.800224	0.000339987
Flavin-containing monooxygenase family protein	PRUPE_8G252500	turquoise	-0.8493	6.16907e-05
glutathione S-transferase phi 8	PRUPE_8G256900	yellow	-0.179714	0.521589
TSPO(outer membrane tryptophan-rich sensory protein)-related	PRUPE_8G258500	blue	-0.742846	0.00150989
Pectin lyase-like superfamily protein	PRUPE_8G265400	green	0.745989	0.00140552
Heat shock protein DnaJ with tetratricopeptide repeat	PRUPE_8G270600	turquoise	-0.928827	5.73634e-07
Adenine nucleotide alpha hydrolases-like superfamily protein	PRUPE_8G271100	turquoise	-0.722439	0.0023492
UDP-Glycosyltransferase superfamily protein	PRUPE_I001100	turquoise	-0.85676	4.5196e-05
Coatomer, beta\' subunit	PRUPE_I003100	yellow	0.384945	0.156528
FAD/NAD(P)-binding oxidoreductase family protein	PRUPE_I004000	blue	-0.543784	0.03614
SCARECROW-like 14	PRUPE_I004400	blue	-0.562401	0.0290839
Chalcone and stilbene synthase family protein	PRUPE_I005800	yellow	0.182332	0.515437

## Sheet: Supp Table 4
Supplementary Table 4: Downstream genes potentially regulated by ERFs
	Downstream genes in same WGCNA module (in bold with ERF binding sites)			Downstream genes in same WGCNA module (in bold with ERF binding sites)
ERF gene(s)			ERF gene(s)
SAG BLUE (-)			BT BLUE (+)
MD:	MD:		MI:	MI:
PRUPE_2G272500 (IX)	PRUPE_2G175100 (PG)		PRUPE_1G214900 (X)	PRUPE_2G176900 (ACS)
PRUPE_6G039700 (VI)	PRUPE_1G447700 (MAPKKK)			PRUPE_3G287200 (PG)
	PRUPE_1G129300 (PG)			PRUPE_4G262200 (PG)
TI:	PRUPE_6G042000 (Exp)			PRUPE_2G301000 (PG)
PRUPE_6G064700 (VII)				PRUPE_7G269200 (PG)
				PRUPE_7G072600 (PGI)
	TD:			PRUPE_7G192800 (PME)
	PRUPE_8G234900 (HSF)			PRUPE_1G114500 (pectin esterase)
				PRUPE_2G136500 (Exp)
				PRUPE_5G195200 (Exp)
				PRUPE_1G472300 (EG45)
				PRUPE_6G056100 (FAD8)
				PRUPE_7G056700 (HSF)
				PRUPE_3G144100 (thaumatin)
SAG TURQUOISE (-)			BT RED (+)
MD:		MD:	MI:		MI:
PRUPE_3G062800 (III)		PRUPE_2G279700 (PMEIS)	PRUPE_6G064700 (VII)		PRUPE_5G094200 (thaumatin)
		PRUPE_7G120900 (PG)			PRUPE_3G148300 (Thaumatin)
		PRUPE_1G110100 (PG)			PRUPE_8G263900 (PMEIS)
		PRUPE_2G005300 (LOX2)
		MI:
		PRUPE_7G072600 (PGI)
		PRUPE_7G072700 (PGI)
		PRUPE_3G287200 (PG)
		PRUPE_7G161100 (dehydrin)
		PRUPE_3G144000 (Thaumatin)
SAG GREEN (+)			BT GREEN (+)
		MI:	MD:	MI:
		PRUPE_2G176900 (ACS)	PRUPE_2G272300 (V)	PRUPE_8G234900 (HSF)					PRUPE_8G234900 (HSF)
		PRUPE_6G056100 (FAD8)
		PRUPE_1G472300 (EG 45)
		PRUPE_1G123100 (beta-xylosidase 1)
		PRUPE_4G116600 (PG)
		PRUPE_8G265400 (PG)
		PRUPE_3G144100 (thaumatin)
		PRUPE_3G143900 (thaumatin)
		PRUPE_7G076400 (LEA-25)
		NOT MONOTONE:
		PRUPE_5G195200 (Exp)
			BT YELLOW (-)
			MD:		MI:
			PRUPE_2G289500 (III)		PRUPE_3G209900 (ACO)
			PRUPE_4G051400 (VIII)		PRUPE_1G034300 (ETR2)
			PRUPE_7G194400 (II)		PRUPE_1G123100 (beta-xylosidase)
					PRUPE_2G310600 (PMEIS)
			MI:		PRUPE_7G072700 (PGI)
			PRUPE_3G240000 (RAV)		PRUPE_3G144000 (thaumatin)
					PPRUPE_3G143900 (thaumatin)
					MD:
					PRUPE_4G021100 (POD)
			BT GREEN YELLOW (-)
			MD:		MD:
			PRUPE_5G090800 (III)		PRUPE_6G079800 (HSF)
					PRUPE_8G174500 (Exp)
SAG BROWN (-)			BT BROWN (-)
		MD:	MD:		MI:
		PRUPE_2G251400 (ACO)	PRUPE_3G062800 (III)		PRUPE_5G131300 (cellulase, EGase)
		PRUPE_5G076800 (PMEIS)			PRUPE _7G076500 (FAD2)
		PRUPE_6G318500 (PMEIS)			PRUPE_7G076400 (LEA)
		PRUPE_2G319000 (LEA-14)
					MD:
					PRUPE_2G279700 (PMEIS)
					PRUPE_2G005300 (LOX2)
					PRUPE PRUPE _7G265200 (HSF)
			BT BLACK (-)
			MI:		MI:
			PRUPE_1G037900 (V)		PRUPE_7G244300 (EBF1/EIN3)
			NOT MONOTONE:		PRUPE_1G364000 (thaumatin)
			PRUPE_8G224600 (V)
					MD:
					PRUPE_2G274400 (Exp)

## Sheet: Supp Table5
Supplementary Table 5. Output from Weighted Correlation Network Analysis of 1264 DEGs in BT nectarine exploring correlation in the expression between ethylene signalling and downstream genes
FUNCTION	ID_GENE	MODULE COLOURS	GS.Day	p.GS.Day
Chalcone and stilbene synthase family protein	PRUPE_1G002900	turquoise	-0.73575	0.00176848
Mitochondrial transcription termination factor family protein	PRUPE_1G005900	turquoise	-0.67478	0.00578539
protein kinase family protein	PRUPE_1G007200	greenyellow	-0.746418	0.00139174
	PRUPE_1G016100	black	-0.937104	2.62072e-07
Acyl-CoA N-acyltransferases (NAT) superfamily protein	PRUPE_1G016600	red	0.553908	0.0321602
cyclic nucleotide gated channel 1	PRUPE_1G017800	yellow	-0.944471	1.18732e-07
Tesmin/TSO1-like CXC domain-containing protein	PRUPE_1G019100	brown	-0.575193	0.0248765
Plant protein of unknown function (DUF828) with plant pleckstrin homology-like region	PRUPE_1G020300	brown	-0.629899	0.0118453
chlorophyllase 2	PRUPE_1G020600	brown	-0.683344	0.00497894
NAD(P)-linked oxidoreductase superfamily protein	PRUPE_1G021900	black	-0.927779	6.29176e-07
Stabilizer of iron transporter SufD / Polynucleotidyl transferase	PRUPE_1G022900	turquoise	0.605492	0.016756
ATPase E1-E2 type family protein / haloacid dehalogenase-like hydrolase family protein	PRUPE_1G023200	magenta	0.347145	0.204896
ATPase E1-E2 type family protein / haloacid dehalogenase-like hydrolase family protein	PRUPE_1G023400	greenyellow	-0.297685	0.281222
calmodulin-like 11	PRUPE_1G023600	red	0.539165	0.0380732
Alba DNA/RNA-binding protein	PRUPE_1G031300	turquoise	-0.695068	0.004022
cellulose synthase like G2	PRUPE_1G033700	red	0.878177	1.66467e-05
Signal transduction histidine kinase, hybrid-type, ethylene sensor	PRUPE_1G034300	yellow	0.975261	6.67725e-10
ethylene response factor 1	PRUPE_1G037900	black	0.879999	1.51619e-05
	PRUPE_1G038000	blue	0.853048	5.28759e-05
	PRUPE_1G038100	purple	0.482341	0.0686189
	PRUPE_1G038200	turquoise	0.695339	0.00400177
phosphate transporter 1 4	PRUPE_1G038700	blue	0.963003	8.86853e-09
phosphate 1	PRUPE_1G042500	blue	0.946986	8.83938e-08
	PRUPE_1G044100	blue	0.897439	5.706e-06
	PRUPE_1G044300	yellow	0.970253	2.18644e-09
translocase of outer membrane 22-V	PRUPE_1G047800	turquoise	-0.299556	0.278063
AWPM-19-like family protein	PRUPE_1G050900	brown	-0.965225	5.96055e-09
small acidic protein 1	PRUPE_1G052700	green	-0.446523	0.0952147
coenzyme F420 hydrogenase family / dehydrogenase, beta subunit family	PRUPE_1G054400	pink	-0.318224	0.247714
RING/U-box superfamily protein	PRUPE_1G069300	yellow	-0.829371	0.000131463
xyloglucan endotransglycosylase 6	PRUPE_1G069800	brown	-0.857048	4.46418e-05
P-loop containing nucleoside triphosphate hydrolases superfamily protein	PRUPE_1G070100	pink	-0.455375	0.0880597
Double Clp-N motif-containing P-loop nucleoside triphosphate hydrolases superfamily protein	PRUPE_1G073700	brown	-0.67754	0.005515
	PRUPE_1G073900	green	-0.70232	0.00350756
Leucine-rich receptor-like protein kinase family protein	PRUPE_1G074000	red	0.616543	0.0143693
basic helix-loop-helix (bHLH) DNA-binding superfamily protein	PRUPE_1G074400	yellow	-0.860206	3.8917e-05
homolog of carrot EP3-3 chitinase	PRUPE_1G080500	red	0.758867	0.00103689
homolog of carrot EP3-3 chitinase	PRUPE_1G080600	red	0.729964	0.00200471
	PRUPE_1G081900	grey	-0.0940788	0.73876
H(+)-ATPase 2	PRUPE_1G082000	red	0.69592	0.00395862
Galactosyltransferase family protein	PRUPE_1G087000	yellow	0.877898	1.68843e-05
4-coumarate:CoA ligase 2	PRUPE_1G087900	pink	-0.0515004	0.855366
xyloglucan endotransglycosylase 6	PRUPE_1G088900	brown	-0.839936	8.91388e-05
adenosylmethionine-8-amino-7-oxononanoate transaminases	PRUPE_1G089300	blue	0.85102	5.75069e-05
Glucose-methanol-choline (GMC) oxidoreductase family protein	PRUPE_1G093000	greenyellow	-0.663046	0.00705423
RING/U-box superfamily protein	PRUPE_1G096100	brown	0.247696	0.373421
Ribosomal protein L7Ae/L30e/S12e/Gadd45 family protein	PRUPE_1G096700	purple	-0.31021	0.260482
	PRUPE_1G097700	turquoise	-0.894043	6.9922e-06
	PRUPE_1G098800	yellow	-0.789032	0.000470686
glycine-rich protein	PRUPE_1G098900	black	-0.924049	8.64906e-07
	PRUPE_1G101900	turquoise	-0.774191	0.000704427
P-glycoprotein 11	PRUPE_1G103900	turquoise	0.654899	0.00805688
ATP binding cassette subfamily B4	PRUPE_1G104100	blue	0.829766	0.000129628
P-glycoprotein 11	PRUPE_1G104400	blue	0.905658	3.38357e-06
Late embryogenesis abundant protein (LEA) family protein	PRUPE_1G104900	brown	-0.845982	7.04764e-05
pyruvate dehydrogenase kinase	PRUPE_1G105800	yellow	0.913637	1.94303e-06
Protein kinase superfamily protein	PRUPE_1G106300	brown	-0.86642	2.94166e-05
calcium-dependent lipid-binding family protein	PRUPE_1G110200	green	0.740979	0.00157475
heat stable protein 1	PRUPE_1G111100	purple	-0.479598	0.0704404
myb domain protein 108	PRUPE_1G111700	black	0.875798	1.87638e-05
Plant neutral invertase family protein	PRUPE_1G111800	turquoise	0.738244	0.00167381
gibberellin 2-oxidase 6	PRUPE_1G111900	black	0.724115	0.00226865
	PRUPE_1G113100	red	0.581129	0.023089
cell wall / vacuolar inhibitor of fructosidase 1	PRUPE_1G114500	blue	0.94242	1.49546e-07
sequence-specific DNA binding transcription factors	PRUPE_1G115100	blue	-0.849341	6.15902e-05
Ca2+-binding protein 1	PRUPE_1G115600	red	0.583302	0.0224597
	PRUPE_1G119700	turquoise	-0.518039	0.047912
	PRUPE_1G120100	black	0.714633	0.00275509
	PRUPE_1G120600	turquoise	-0.445565	0.0960125
	PRUPE_1G120700	turquoise	-0.626625	0.0124295
	PRUPE_1G121000	turquoise	-0.786917	0.000499458
	PRUPE_1G121100	turquoise	-0.78745	0.000492076
	PRUPE_1G121200	turquoise	-0.788553	0.000477084
	PRUPE_1G121300	turquoise	-0.684698	0.00485998
Glycosyl hydrolase superfamily protein	PRUPE_1G121800	yellow	0.941868	1.58913e-07
chitinase-like protein 2	PRUPE_1G122900	pink	-0.0654937	0.816617
beta-xylosidase 1	PRUPE_1G123100	yellow	0.942878	1.42144e-07
cAMP-regulated phosphoprotein 19-related protein	PRUPE_1G123200	yellow	-0.815505	0.000210832
MLP-like protein 423	PRUPE_1G127200	red	0.443801	0.097495
MLP-like protein 423	PRUPE_1G127300	red	0.63711	0.0106342
MLP-like protein 423	PRUPE_1G127400	red	0.494615	0.0608843
MLP-like protein 423	PRUPE_1G127500	red	0.663303	0.00702425
MLP-like protein 423	PRUPE_1G127600	red	0.563869	0.0285757
MLP-like protein 423	PRUPE_1G127700	red	0.664069	0.0069356
MLP-like protein 423	PRUPE_1G127800	red	0.805325	0.000291183
MLP-like protein 423	PRUPE_1G128200	red	0.747842	0.00134679
MLP-like protein 423	PRUPE_1G128300	red	0.483362	0.0679503
MLP-like protein 423	PRUPE_1G128400	red	0.538332	0.03843
MLP-like protein 423	PRUPE_1G128500	red	0.554754	0.0318433
MLP-like protein 423	PRUPE_1G128600	black	0.713848	0.00279882
MLP-like protein 423	PRUPE_1G128900	red	0.450926	0.091607
	PRUPE_1G131300	green	-0.48258	0.0684623
	PRUPE_1G137300	blue	0.784381	0.000535835
	PRUPE_1G138300	purple	0.526595	0.0437246
Protein kinase superfamily protein	PRUPE_1G139900	yellow	-0.931885	4.34443e-07
	PRUPE_1G144500	turquoise	0.751892	0.00122528
Major facilitator superfamily protein	PRUPE_1G144800	yellow	-0.931298	4.58676e-07
zinc ion binding nucleic acid binding	PRUPE_1G148300	green	0.68616	0.00473419
REF4-related 1	PRUPE_1G150000	turquoise	0.537463	0.0388045
isopentenyltransferase 5	PRUPE_1G151100	black	-0.917287	1.48086e-06
Heavy metal transport/detoxification superfamily protein	PRUPE_1G151700	greenyellow	-0.626105	0.0125241
alpha/beta-Hydrolases superfamily protein	PRUPE_1G155200	yellow	0.840354	8.77311e-05
	PRUPE_1G155600	yellow	-0.950518	5.69518e-08
Histidine kinase-, DNA gyrase B-, and HSP90-like ATPase family protein	PRUPE_1G159100	green	0.745299	0.00142793
RING/U-box superfamily protein	PRUPE_1G161000	magenta	0.0534456	0.849959
disease resistance protein (TIR-NBS-LRR class), putative	PRUPE_1G162500	purple	0.161384	0.565561
disease resistance protein (TIR-NBS-LRR class), putative	PRUPE_1G165300	magenta	0.106264	0.70623
Leucine-rich receptor-like protein kinase family protein	PRUPE_1G177000	blue	-0.808681	0.00026232
	PRUPE_1G182200	pink	0.0922613	0.743649
	PRUPE_1G183500	turquoise	0.775949	0.000672624
calcium-dependent protein kinase 24	PRUPE_1G190700	greenyellow	0.587017	0.0214141
Ribosomal L18p/L5e family protein	PRUPE_1G193800	magenta	0.07756	0.783515
Disease resistance protein (CC-NBS-LRR class) family	PRUPE_1G195100	green	0.778775	0.000623947
Actin-like ATPase superfamily protein	PRUPE_1G196100	magenta	0.356024	0.192769
Transducin family protein / WD-40 repeat family protein	PRUPE_1G196200	magenta	0.391259	0.149268
uv-b-insensitive 4	PRUPE_1G198100	green	0.612534	0.0152025
	PRUPE_1G199700	blue	0.904764	3.58967e-06
	PRUPE_1G201700	green	-0.419618	0.119451
	PRUPE_1G203300	red	0.559382	0.0301508
homolog of carrot EP3-3 chitinase	PRUPE_1G204800	red	0.631681	0.0115365
homolog of carrot EP3-3 chitinase	PRUPE_1G205400	red	0.806721	0.000278881
homolog of carrot EP3-3 chitinase	PRUPE_1G205600	red	0.716253	0.00266655
respiratory burst oxidase homologue D	PRUPE_1G211000	pink	-0.20886	0.455043
Calcium-dependent lipid-binding (CaLB domain) family protein	PRUPE_1G211700	brown	0.776991	0.000654323
related to AP2 6l	PRUPE_1G214900	blue	0.920529	1.15101e-06
serine carboxypeptidase-like 45	PRUPE_1G217200	pink	-0.0126133	0.964415
	PRUPE_1G220300	green	-0.610548	0.0156288
senescence-associated gene 29	PRUPE_1G220700	blue	0.967603	3.78324e-09
Squamosa promoter-binding protein-like (SBP domain) transcription factor family protein	PRUPE_1G223500	magenta	0.526622	0.0437119
Protein of unknown function (DUF579)	PRUPE_1G225200	black	-0.860604	3.82404e-05
cytochrome P450, family 76, subfamily C, polypeptide 4	PRUPE_1G229700	brown	-0.925607	7.58784e-07
cytochrome P450, family 76, subfamily C, polypeptide 4	PRUPE_1G230700	brown	-0.833624	0.000112792
cytochrome P450, family 76, subfamily C, polypeptide 4	PRUPE_1G230800	brown	-0.91017	2.4881e-06
NB-ARC domain-containing disease resistance protein	PRUPE_1G235500	green	0.618004	0.0140746
heat shock protein 21	PRUPE_1G237800	black	-0.846926	6.78797e-05
RPM1-interacting protein 4 (RIN4) family protein	PRUPE_1G238800	grey	-0.086599	0.758938
Pectate lyase family protein	PRUPE_1G239900	brown	-0.830674	0.000125493
	PRUPE_1G241400	greenyellow	-0.758976	0.00103414
NAD(P)-linked oxidoreductase superfamily protein	PRUPE_1G245100	brown	-0.914865	1.77576e-06
cysteine-rich RLK (RECEPTOR-like protein kinase) 3	PRUPE_1G249300	red	0.379495	0.16298
Kelch repeat-containing F-box family protein	PRUPE_1G249900	black	0.886973	1.04544e-05
RNA polymerases N / 8 kDa subunit	PRUPE_1G250300	purple	-0.20124	0.472023
Tetratricopeptide repeat (TPR)-like superfamily protein	PRUPE_1G251100	magenta	0.147351	0.600242
K+ uptake permease 6	PRUPE_1G256100	red	0.747466	0.00135855
CYCLIN D1 1	PRUPE_1G259100	pink	-0.2907	0.293203
ARM repeat superfamily protein	PRUPE_1G262400	blue	-0.490432	0.0634452
Galactosyltransferase family protein	PRUPE_1G264500	green	0.631206	0.0116182
UDP-glucosyl transferase 85A2	PRUPE_1G266300	pink	-0.234771	0.399649
origin recognition complex protein 6	PRUPE_1G273100	turquoise	-0.701949	0.0035325
	PRUPE_1G274200	green	0.815105	0.000213598
Transmembrane amino acid transporter family protein	PRUPE_1G275100	turquoise	0.781211	0.00058432
Ribonuclease T2 family protein	PRUPE_1G275400	turquoise	0.731207	0.00195195
Remorin family protein	PRUPE_1G282700	yellow	-0.794176	0.000406299
glucuronidase 1	PRUPE_1G282800	greenyellow	-0.598851	0.0183302
cytochrome P450, family 72, subfamily A, polypeptide 9	PRUPE_1G292500	red	0.657749	0.00769415
ACT domain repeat 4	PRUPE_1G293100	turquoise	0.305348	0.26842
	PRUPE_1G297000	yellow	0.903759	3.83354e-06
ATPase E1-E2 type family protein / haloacid dehalogenase-like hydrolase family protein	PRUPE_1G301500	turquoise	0.411044	0.127992
	PRUPE_1G302100	turquoise	-0.501126	0.0570485
	PRUPE_1G302400	turquoise	-0.630979	0.0116574
nudix hydrolase 1	PRUPE_1G302800	turquoise	-0.673932	0.0058706
Putative membrane lipoprotein	PRUPE_1G303500	blue	0.86795	2.73994e-05
STT7 homolog STN7	PRUPE_1G305500	greenyellow	-0.61914	0.0138486
AP2/B3 transcription factor family protein	PRUPE_1G305900	grey	0.0156143	0.955955
Transmembrane amino acid transporter family protein	PRUPE_1G306700	purple	0.387329	0.15376
Regulator of Vps4 activity in the MVB pathway protein	PRUPE_1G308600	blue	0.51126	0.0514342
Major facilitator superfamily protein	PRUPE_1G309300	greenyellow	-0.585831	0.0217438
	PRUPE_1G317700	turquoise	-0.77497	0.000690187
phosphatidyl serine synthase family protein	PRUPE_1G319700	magenta	0.441731	0.0992538
MATE efflux family protein	PRUPE_1G320500	brown	-0.838244	9.50364e-05
ASF1 like histone chaperone	PRUPE_1G320600	turquoise	-0.735455	0.00177995
S-adenosyl-L-methionine-dependent methyltransferases superfamily protein	PRUPE_1G321200	yellow	-0.875999	1.8577e-05
myb domain protein 4	PRUPE_1G323400	purple	-0.237114	0.394823
plasmodesmata-located protein 6	PRUPE_1G331900	yellow	0.947384	8.42481e-08
Caleosin-related family protein	PRUPE_1G332000	blue	0.891668	8.02825e-06
RNA-dependent RNA polymerase 1	PRUPE_1G332600	black	0.544682	0.0357727
	PRUPE_1G334100	green	-0.598235	0.0184819
RNA-dependent RNA polymerase 1	PRUPE_1G334500	black	0.677558	0.00551324
MAC/Perforin domain-containing protein	PRUPE_1G334800	red	0.575037	0.0249247
vacuolar iron transporter 1	PRUPE_1G335200	purple	0.387857	0.153151
CHASE domain containing histidine kinase protein	PRUPE_1G336400	greenyellow	-0.681132	0.00517815
Cytochrome b561/ferric reductase transmembrane protein family	PRUPE_1G336800	blue	-0.842879	7.96031e-05
C2H2-like zinc finger protein	PRUPE_1G338700	pink	0.0113741	0.967909
BRI1-like 2	PRUPE_1G338800	pink	-0.217718	0.435693
glutamate decarboxylase 4	PRUPE_1G339900	blue	0.933879	3.59898e-07
indeterminate(ID)-domain 4	PRUPE_1G341000	brown	-0.809782	0.00025338
low-molecular-weight cysteine-rich 69	PRUPE_1G341500	brown	-0.763335	0.000929038
	PRUPE_1G341800	turquoise	-0.696394	0.00392373
phytosulfokin receptor 1	PRUPE_1G343200	purple	0.413436	0.125569
homolog of X-ray repair cross complementing 2 (XRCC2)	PRUPE_1G344400	green	-0.541593	0.0370475
glutamine synthetase 1 4	PRUPE_1G346600	green	0.545174	0.0355726
high-mobility group box 6	PRUPE_1G350700	turquoise	-0.662969	0.00706328
ATP-binding cassette 14	PRUPE_1G353300	green	0.738707	0.00165671
Histidine kinase-, DNA gyrase B-, and HSP90-like ATPase family protein	PRUPE_1G358100	green	0.703098	0.00345565
Major facilitator superfamily protein	PRUPE_1G359100	blue	0.712601	0.00286946
THAUMATIN-LIKE PROTEIN 1	PRUPE_1G364000	black	0.912537	2.10402e-06
Chaperone DnaJ-domain superfamily protein	PRUPE_1G364400	blue	-0.418383	0.120656
	PRUPE_1G365100	turquoise	-0.764518	0.000902068
Plant protein of unknown function (DUF827)	PRUPE_1G366100	black	-0.905579	3.40143e-06
C2H2-like zinc finger protein	PRUPE_1G366300	blue	-0.938203	2.34345e-07
	PRUPE_1G368800	green	-0.373951	0.169722
Walls Are Thin 1	PRUPE_1G371800	greenyellow	-0.701659	0.00355217
TRAM, LAG1 and CLN8 (TLC) lipid-sensing domain containing protein	PRUPE_1G374200	blue	0.840173	8.83402e-05
basic helix-loop-helix (bHLH) DNA-binding superfamily protein	PRUPE_1G375000	green	0.557523	0.0308224
jasmonic acid carboxyl methyltransferase	PRUPE_1G375700	black	-0.885601	1.12693e-05
NmrA-like negative transcriptional regulator family protein	PRUPE_1G377300	pink	-0.284564	0.303973
DUTP-PYROPHOSPHATASE-LIKE 1	PRUPE_1G380600	turquoise	-0.689299	0.00447262
	PRUPE_1G385000	magenta	0.458375	0.0857241
	PRUPE_1G385100	magenta	0.43633	0.103949
	PRUPE_1G385300	magenta	0.385854	0.155468
	PRUPE_1G385400	magenta	0.466394	0.0796969
	PRUPE_1G385500	magenta	0.537892	0.0386193
	PRUPE_1G385600	magenta	0.450318	0.0920994
Transmembrane amino acid transporter family protein	PRUPE_1G388700	pink	-0.456507	0.0871732
C2H2 and C2HC zinc fingers superfamily protein	PRUPE_1G391200	yellow	-0.75691	0.00108719
Glycosyl hydrolase family protein with chitinase insertion domain	PRUPE_1G391300	red	0.66617	0.00669689
ARM repeat superfamily protein	PRUPE_1G392300	brown	-0.444957	0.0965221
Eukaryotic aspartyl protease family protein	PRUPE_1G397600	blue	0.911111	2.32901e-06
Eukaryotic aspartyl protease family protein	PRUPE_1G397700	black	0.819613	0.000184054
Eukaryotic aspartyl protease family protein	PRUPE_1G398100	pink	-0.39303	0.147273
CONSTANS-like 4	PRUPE_1G398700	blue	-0.933824	3.61777e-07
F-box family protein	PRUPE_1G401100	blue	-0.78592	0.000513515
leucine-rich repeat transmembrane protein kinase family protein	PRUPE_1G411300	greenyellow	-0.64882	0.00887533
	PRUPE_1G411600	brown	-0.626394	0.0124714
Protein of unknown function (DUF778)	PRUPE_1G412400	brown	0.897161	5.80324e-06
glutamate receptor 2.7	PRUPE_1G412700	turquoise	0.600593	0.0179067
PYR1-like 2	PRUPE_1G413500	yellow	-0.956846	2.37643e-08
Protein phosphatase 2C family protein	PRUPE_1G414800	purple	0.264073	0.341577
Zinc finger C-x8-C-x5-C-x3-H type family protein	PRUPE_1G416500	blue	-0.830814	0.000124863
Homeobox-leucine zipper protein family	PRUPE_1G416800	brown	0.811214	0.000242129
basic leucine-zipper 4	PRUPE_1G419700	yellow	-0.571004	0.0261998
GATA type zinc finger transcription factor family protein	PRUPE_1G422200	black	-0.960049	1.45059e-08
alpha/beta-Hydrolases superfamily protein	PRUPE_1G423400	brown	0.314006	0.254387
cytochrome P450, family 81, subfamily D, polypeptide 8	PRUPE_1G427100	purple	0.393888	0.146312
S-locus lectin protein kinase family protein	PRUPE_1G429600	brown	-0.780171	0.000600977
N-terminal nucleophile aminohydrolases (Ntn hydrolases) superfamily protein	PRUPE_1G430400	blue	0.860978	3.76141e-05
cold regulated gene 27	PRUPE_1G435100	greenyellow	0.604209	0.0170516
Calcium-binding EF-hand family protein	PRUPE_1G436900	turquoise	-0.758556	0.00104475
Calcium-binding EF-hand family protein	PRUPE_1G437100	turquoise	-0.586297	0.021614
BRI1 kinase inhibitor 1	PRUPE_1G437500	black	0.706545	0.00323293
myb domain protein r1	PRUPE_1G441700	brown	0.348961	0.202377
gibberellin 20-oxidase 5	PRUPE_1G442200	greenyellow	0.55385	0.0321822
gibberellin 20-oxidase 3	PRUPE_1G442300	yellow	0.806149	0.00028387
wall-associated kinase 2	PRUPE_1G442400	black	0.828325	0.000136429
wall-associated kinase 2	PRUPE_1G442500	black	0.813695	0.000223603
	PRUPE_1G442800	green	0.808604	0.000262956
Protein kinase family protein with leucine-rich repeat domain	PRUPE_1G444700	red	0.761438	0.000973653
Polyketide cyclase/dehydrase and lipid transport superfamily protein	PRUPE_1G446400	black	-0.901395	4.46221e-06
Leucine-rich receptor-like protein kinase family protein	PRUPE_1G447000	green	0.704207	0.00338268
GATA transcription factor 12	PRUPE_1G447400	yellow	0.907435	3.00346e-06
hemoglobin 3	PRUPE_1G454300	brown	0.436565	0.103741
Protein of unknown function, DUF599	PRUPE_1G455600	green	0.463479	0.0818512
replicon protein A2	PRUPE_1G461400	purple	-0.47965	0.0704055
	PRUPE_1G462200	green	-0.636383	0.0107517
	PRUPE_1G464500	green	0.766255	0.000863601
potassium channel in Arabidopsis thaliana 3	PRUPE_1G464600	blue	0.948421	7.42125e-08
	PRUPE_1G465100	magenta	0.278771	0.314348
Leucine-rich repeat (LRR) family protein	PRUPE_1G465200	red	0.748773	0.00131802
SWIM zinc finger family protein	PRUPE_1G465300	green	0.614764	0.0147344
BURP domain-containing protein	PRUPE_1G465600	brown	-0.802103	0.000321286
cysteine-rich RLK (RECEPTOR-like protein kinase) 29	PRUPE_1G469000	turquoise	0.777225	0.000650266
	PRUPE_1G469600	magenta	0.0406134	0.885732
pleiotropic drug resistance 12	PRUPE_1G471200	purple	0.531666	0.0413746
plant natriuretic peptide A	PRUPE_1G472300	blue	0.886405	1.07855e-05
Protein of unknown function, DUF642	PRUPE_1G472800	blue	-0.52195	0.0459627
Basic-leucine zipper (bZIP) transcription factor family protein	PRUPE_1G478400	brown	0.765879	0.000871811
	PRUPE_1G478500	brown	0.701606	0.00355575
phospholipase D alpha 1	PRUPE_1G480500	pink	-0.0783642	0.78132
	PRUPE_1G481200	grey	-0.0338159	0.904769
	PRUPE_1G485200	grey	0.401465	0.138017
	PRUPE_1G486800	yellow	-0.741058	0.00157195
subunit NDH-M of NAD(P)H:plastoquinone dehydrogenase complex	PRUPE_1G488900	black	-0.89589	6.26585e-06
Zinc finger C-x8-C-x5-C-x3-H type family protein	PRUPE_1G489000	magenta	0.573733	0.0253318
transcriptional factor B3 family protein	PRUPE_1G489700	pink	-0.176372	0.52949
GDSL-like Lipase/Acylhydrolase superfamily protein	PRUPE_1G497400	red	0.752316	0.00121311
GDSL-like Lipase/Acylhydrolase superfamily protein	PRUPE_1G497700	red	0.70602	0.00326609
	PRUPE_1G498100	blue	-0.966929	4.31802e-09
	PRUPE_1G498300	turquoise	-0.764973	0.000891868
	PRUPE_1G498400	turquoise	-0.730296	0.00199052
	PRUPE_1G498600	turquoise	-0.743525	0.0014868
	PRUPE_1G498700	turquoise	-0.754489	0.00115216
	PRUPE_1G498800	turquoise	-0.756154	0.00110715
	PRUPE_1G498900	turquoise	-0.796931	0.000374893
	PRUPE_1G499600	purple	-0.444914	0.0965582
nodulin MtN21 /EamA-like transporter family protein	PRUPE_1G500500	green	0.831267	0.000122851
like AUXIN RESISTANT 2	PRUPE_1G503100	purple	0.269274	0.331794
phosphatidylinositol-4-phosphate 5-kinase 1	PRUPE_1G504100	blue	0.931872	4.34964e-07
EF hand calcium-binding protein family	PRUPE_1G505300	turquoise	-0.768633	0.000813138
bZIP transcription factor family protein	PRUPE_1G508100	turquoise	0.531081	0.0416407
	PRUPE_1G509900	turquoise	-0.688461	0.00454129
Heavy metal transport/detoxification superfamily protein	PRUPE_1G511200	yellow	0.841191	8.49634e-05
STAS domain / Sulfate transporter family	PRUPE_1G511600	magenta	0.212721	0.446558
	PRUPE_1G516500	turquoise	-0.652301	0.00839911
Outer arm dynein light chain 1 protein	PRUPE_1G518600	grey	-0.0315982	0.910991
UDP-glucosyl transferase 85A2	PRUPE_1G519500	magenta	0.0903787	0.748723
Phosphate-responsive 1 family protein	PRUPE_1G520700	yellow	-0.804442	0.000299192
Phosphate-responsive 1 family protein	PRUPE_1G520800	brown	-0.86655	2.92396e-05
transferases, transferring glycosyl groups	PRUPE_1G521300	green	0.359922	0.187594
	PRUPE_1G522800	turquoise	-0.790277	0.000454387
basic helix-loop-helix (bHLH) DNA-binding superfamily protein	PRUPE_1G524500	brown	-0.732023	0.00191793
	PRUPE_1G536500	green	-0.786796	0.000501157
Zinc finger (C3HC4-type RING finger) family protein	PRUPE_1G540900	purple	0.185453	0.508149
LRR and NB-ARC domains-containing disease resistance protein	PRUPE_1G541300	pink	-0.121853	0.665297
Leucine-rich receptor-like protein kinase family protein	PRUPE_1G542300	black	0.911117	2.32805e-06
NB-ARC domain-containing disease resistance protein	PRUPE_1G542800	pink	-0.156469	0.577611
serine carboxypeptidase-like 50	PRUPE_1G544600	magenta	0.578684	0.023813
Protein of unknown function (DUF579)	PRUPE_1G547100	yellow	-0.927248	6.59023e-07
AGAMOUS-like 12	PRUPE_1G548000	black	-0.859628	3.99161e-05
alpha/beta-Hydrolases superfamily protein	PRUPE_1G549400	pink	0.385592	0.155773
	PRUPE_1G556100	green	0.67194	0.00607454
sulfate transporter 1 3	PRUPE_1G558300	turquoise	0.480362	0.0699294
	PRUPE_1G559100	yellow	0.979306	2.11285e-10
beta-D-xylosidase 4	PRUPE_1G559400	pink	-0.163673	0.559985
serine carboxypeptidase-like 45	PRUPE_1G563100	turquoise	0.801631	0.000325905
Ribosomal protein L20	PRUPE_1G563700	purple	-0.480282	0.0699828
	PRUPE_1G566500	green	0.641208	0.00999034
potassium transport 2/3	PRUPE_1G572200	brown	-0.829816	0.000129401
Nucleolar GTP-binding protein	PRUPE_1G572400	blue	0.867724	2.76901e-05
T-complex protein 11	PRUPE_1G572800	brown	0.896217	6.14389e-06
2Fe-2S ferredoxin-like superfamily protein	PRUPE_1G573600	brown	-0.931369	4.55693e-07
Leucine-rich receptor-like protein kinase family protein	PRUPE_1G579200	pink	-0.117633	0.676299
cytochrome P450, family 98, subfamily A, polypeptide 3	PRUPE_1G580300	brown	-0.859061	4.09176e-05
cytochrome P450, family 98, subfamily A, polypeptide 3	PRUPE_1G580500	magenta	0.418854	0.120196
Major facilitator superfamily protein	PRUPE_1G585400	green	0.878556	1.63281e-05
Seven transmembrane MLO family protein	PRUPE_1G588000	greenyellow	-0.521773	0.0460496
Plant protein of unknown function (DUF946)	PRUPE_2G001300	purple	0.545204	0.0355607
callose synthase 1	PRUPE_2G003400	purple	0.652699	0.00834592
homeobox from Arabidopsis thaliana	PRUPE_2G004000	blue	0.976558	4.71923e-10
lipoxygenase 2	PRUPE_2G005300	brown	-0.93731	2.56691e-07
	PRUPE_2G006000	green	-0.421503	0.117628
C2 calcium/lipid-binding plant phosphoribosyltransferase family protein	PRUPE_2G007600	pink	-0.36176	0.185187
	PRUPE_2G010900	brown	-0.689048	0.00449314
LRR and NB-ARC domains-containing disease resistance protein	PRUPE_2G022400	greenyellow	-0.722082	0.00236668
serine carboxypeptidase-like 40	PRUPE_2G023800	yellow	-0.930994	4.71713e-07
NB-ARC domain-containing disease resistance protein	PRUPE_2G025200	pink	-0.196018	0.483832
	PRUPE_2G026600	turquoise	-0.83654	0.000101294
cytokinin oxidase/dehydrogenase 6	PRUPE_2G026700	green	0.845848	7.08539e-05
LRR and NB-ARC domains-containing disease resistance protein	PRUPE_2G028000	purple	0.354972	0.194182
Protein kinase superfamily protein	PRUPE_2G033300	yellow	-0.560189	0.029863
	PRUPE_2G033600	blue	0.509185	0.0525491
zinc ion binding nucleic acid binding	PRUPE_2G036800	pink	0.185764	0.507425
Dynamin related protein 4C	PRUPE_2G039500	blue	0.918991	1.29885e-06
	PRUPE_2G043600	brown	-0.26096	0.347508
carboxyesterase 17	PRUPE_2G045000	red	0.341164	0.213334
nodulin MtN21 /EamA-like transporter family protein	PRUPE_2G045500	blue	0.95625	2.59433e-08
NB-ARC domain-containing disease resistance protein	PRUPE_2G046000	magenta	0.0921609	0.743919
AGAMOUS-like 61	PRUPE_2G047900	green	-0.556693	0.0311257
NB-ARC domain-containing disease resistance protein	PRUPE_2G053700	magenta	0.220896	0.428855
NB-ARC domain-containing disease resistance protein	PRUPE_2G053900	magenta	0.320991	0.243397
LRR and NB-ARC domains-containing disease resistance protein	PRUPE_2G054000	magenta	0.373823	0.16988
NB-ARC domain-containing disease resistance protein	PRUPE_2G054100	green	0.841447	8.41336e-05
NB-ARC domain-containing disease resistance protein	PRUPE_2G054200	green	0.691351	0.00430801
NB-ARC domain-containing disease resistance protein	PRUPE_2G054300	magenta	0.325129	0.237029
NB-ARC domain-containing disease resistance protein	PRUPE_2G054500	magenta	0.19497	0.48622
Disease resistance protein (TIR-NBS-LRR class) family	PRUPE_2G055200	brown	-0.722755	0.00233383
disease resistance protein (TIR-NBS-LRR class), putative	PRUPE_2G056100	purple	0.236917	0.395229
zinc induced facilitator-like 1	PRUPE_2G056300	yellow	-0.93614	2.88632e-07
	PRUPE_2G060000	green	0.306714	0.266175
	PRUPE_2G063000	blue	0.46866	0.0780496
	PRUPE_2G064000	black	0.868329	2.69179e-05
disease resistance protein (TIR-NBS-LRR class), putative	PRUPE_2G068300	greenyellow	-0.190552	0.496344
Ethylene insensitive 3 family protein	PRUPE_2G070300	turquoise	-0.835332	0.000105933
disease resistance family protein / LRR family protein	PRUPE_2G077700	red	0.427631	0.111832
mevalonate diphosphate decarboxylase 1	PRUPE_2G078500	green	0.739372	0.00163237
	PRUPE_2G091400	green	0.79475	0.000399583
lactate/malate dehydrogenase family protein	PRUPE_2G091600	brown	-0.816311	0.000205343
PR5-like receptor kinase	PRUPE_2G093700	pink	-0.181038	0.518474
	PRUPE_2G093800	greenyellow	-0.407724	0.131408
	PRUPE_2G097000	turquoise	0.538958	0.0381616
mechanosensitive channel of small conductance-like 10	PRUPE_2G100800	pink	-0.301192	0.275318
transmembrane receptors ATP binding	PRUPE_2G101900	purple	0.200044	0.474714
Malectin/receptor-like protein kinase family protein	PRUPE_2G103300	red	0.698603	0.00376422
S-adenosyl-L-methionine-dependent methyltransferases superfamily protein	PRUPE_2G107300	grey	0.0819305	0.771606
Disease resistance protein (CC-NBS-LRR class) family	PRUPE_2G118000	yellow	-0.847233	6.70504e-05
Cox19 family protein (CHCH motif)	PRUPE_2G120100	purple	-0.397972	0.1418
Arabidopsis RAC-like 9	PRUPE_2G120300	green	-0.861405	3.69099e-05
Nucleotide-diphospho-sugar transferase family protein	PRUPE_2G120400	brown	-0.855607	4.74752e-05
	PRUPE_2G124300	green	-0.1464	0.602622
Disease resistance protein (TIR-NBS-LRR class) family	PRUPE_2G126700	turquoise	0.403233	0.136128
Disease resistance protein (TIR-NBS-LRR class) family	PRUPE_2G126900	pink	-0.0967215	0.731668
	PRUPE_2G128200	blue	-0.903307	3.9475e-06
Transducin family protein / WD-40 repeat family protein	PRUPE_2G129000	green	0.725892	0.00218571
Transducin family protein / WD-40 repeat family protein	PRUPE_2G129100	green	0.71153	0.00293123
mago nashi family protein	PRUPE_2G133100	turquoise	-0.825187	0.000152249
expansin B2	PRUPE_2G136500	blue	0.779355	0.000614315
LOB domain-containing protein 18	PRUPE_2G146600	green	0.714589	0.00275754
cytochrome P450, family 704, subfamily A, polypeptide 2	PRUPE_2G148600	pink	-0.0617683	0.826898
alpha/beta-Hydrolases superfamily protein	PRUPE_2G149600	brown	-0.918555	1.34352e-06
xylem serine peptidase 1	PRUPE_2G151900	pink	-0.0162977	0.954029
	PRUPE_2G153700	black	-0.887461	1.01769e-05
S-adenosyl-L-methionine-dependent methyltransferases superfamily protein	PRUPE_2G156500	black	0.938835	2.19536e-07
BON association protein 2	PRUPE_2G157300	turquoise	-0.581484	0.0229852
BON association protein 2	PRUPE_2G157400	turquoise	-0.58251	0.0226874
AT hook motif DNA-binding family protein	PRUPE_2G167000	turquoise	0.687747	0.00460051
disease resistance family protein / LRR family protein	PRUPE_2G167600	turquoise	0.759183	0.00102895
2-oxoglutarate (2OG) and Fe(II)-dependent oxygenase superfamily protein	PRUPE_2G170200	turquoise	0.788189	0.000481995
putative recombination initiation defects 3	PRUPE_2G170800	turquoise	-0.699596	0.00369426
ACC synthase 1	PRUPE_2G176900	blue	0.905786	3.355e-06
	PRUPE_2G180600	blue	0.550485	0.0334671
	PRUPE_2G180700	black	-0.860284	3.87841e-05
chitinase A	PRUPE_2G181400	green	0.519642	0.0471061
BCL-2-associated athanogene 6	PRUPE_2G181700	brown	-0.649049	0.0088434
Auxin-responsive GH3 family protein	PRUPE_2G184100	brown	0.708164	0.00313232
Eukaryotic aspartyl protease family protein	PRUPE_2G189400	yellow	-0.549586	0.0338166
Rho GTPase activating protein with PAK-box/P21-Rho-binding domain	PRUPE_2G195100	brown	-0.813026	0.000228482
Basic helix-loop-helix (bHLH) DNA-binding family protein	PRUPE_2G195300	blue	-0.717275	0.00261191
NAC 014	PRUPE_2G202000	greenyellow	-0.244541	0.379734
NAC transcription factor-like 9	PRUPE_2G202900	brown	-0.879287	1.57289e-05
nodulin MtN21 /EamA-like transporter family protein	PRUPE_2G203500	black	0.87962	1.54614e-05
Protein of unknown function (DUF1635)	PRUPE_2G205900	greenyellow	-0.756052	0.00110988
beta-hydroxyisobutyryl-CoA hydrolase 1	PRUPE_2G207600	brown	0.89804	5.50027e-06
DVL family protein	PRUPE_2G209600	turquoise	-0.806137	0.000283973
PHE ammonia lyase 1	PRUPE_2G211800	magenta	0.238251	0.392494
	PRUPE_2G217400	red	0.837983	9.59744e-05
cyclic nucleotide gated channel 1	PRUPE_2G222600	brown	-0.613025	0.0150985
cyclic nucleotide gated channel 1	PRUPE_2G223500	pink	0.0503968	0.858437
cyclic nucleotide gated channel 1	PRUPE_2G223700	pink	-0.487789	0.065103
	PRUPE_2G224700	blue	-0.735255	0.00178779
	PRUPE_2G226800	green	-0.703427	0.00343386
tonoplast intrinsic protein 1 3	PRUPE_2G229500	greenyellow	-0.55614	0.0313291
	PRUPE_2G231200	magenta	0.539393	0.0379761
	PRUPE_2G234800	pink	-0.203834	0.466209
	PRUPE_2G234900	pink	-0.060888	0.829332
Eukaryotic aspartyl protease family protein	PRUPE_2G238200	greenyellow	-0.628584	0.0120773
POX (plant homeobox) family protein	PRUPE_2G241700	yellow	-0.814672	0.000216634
Subtilase family protein	PRUPE_2G242000	black	-0.869952	2.49338e-05
HXXXD-type acyl-transferase family protein	PRUPE_2G246800	turquoise	0.674341	0.00582942
	PRUPE_2G263000	turquoise	0.725197	0.00221785
Kinase interacting (KIP1-like) family protein	PRUPE_2G266000	turquoise	-0.87011	2.47482e-05
methyl esterase 17	PRUPE_2G266100	pink	0.0892612	0.751739
cytochrome P450, family 714, subfamily A, polypeptide 1	PRUPE_2G267600	yellow	0.814352	0.000218893
glycine-rich protein	PRUPE_2G271000	turquoise	0.639729	0.0102191
cyclin p4 1	PRUPE_2G271100	black	-0.958096	1.96894e-08
ethylene-responsive element binding factor 13	PRUPE_2G272300	green	-0.849904	6.01933e-05
expansin B2	PRUPE_2G274400	black	-0.791872	0.000434183
Leucine-rich repeat protein kinase family protein	PRUPE_2G275500	pink	-0.222213	0.426037
EF-TU receptor	PRUPE_2G279600	brown	-0.906616	3.17383e-06
Plant invertase/pectin methylesterase inhibitor superfamily protein	PRUPE_2G279700	brown	-0.916916	1.52311e-06
	PRUPE_2G282100	yellow	-0.969595	2.51641e-09
Protein of unknown function (DUF668)	PRUPE_2G282900	blue	0.9602	1.41599e-08
carboxyesterase 20	PRUPE_2G286700	red	0.247369	0.374072
C-repeat-binding factor 4	PRUPE_2G289500	yellow	-0.763747	0.000919569
MATE efflux family protein	PRUPE_2G290200	red	0.815925	0.000207955
Sugar isomerase (SIS) family protein	PRUPE_2G292400	turquoise	-0.854961	4.87935e-05
	PRUPE_2G292700	turquoise	-0.718758	0.00253417
CAP160 protein	PRUPE_2G294400	brown	-0.494957	0.0606783
cytochrome P450, family 87, subfamily A, polypeptide 6	PRUPE_2G296600	red	0.788695	0.000475182
	PRUPE_2G297100	turquoise	-0.672924	0.00597314
Pectin lyase-like superfamily protein	PRUPE_2G301000	blue	0.90673	3.14977e-06
UDP-glucosyl transferase 88A1	PRUPE_2G303000	green	0.81607	0.000206973
	PRUPE_2G303400	blue	0.960202	1.41542e-08
	PRUPE_2G304400	brown	0.825948	0.00014828
chitinase A	PRUPE_2G305200	red	0.771383	0.000757772
cytokinin response factor 4	PRUPE_2G306400	turquoise	0.555287	0.0316448
Haloacid dehalogenase-like hydrolase (HAD) superfamily protein	PRUPE_2G308300	magenta	-0.0756132	0.788834
Plant invertase/pectin methylesterase inhibitor superfamily	PRUPE_2G310600	yellow	0.963659	7.90653e-09
NADH-dependent glutamate synthase 1	PRUPE_2G311700	black	0.958891	1.74176e-08
Late embryogenesis abundant (LEA) hydroxyproline-rich glycoprotein family	PRUPE_2G319000	magenta	0.470445	0.0767697
2-oxoglutarate (2OG) and Fe(II)-dependent oxygenase superfamily protein	PRUPE_2G319600	red	0.560532	0.0297412
O-methyltransferase 1	PRUPE_2G319700	pink	0.0831139	0.76839
Protein kinase family protein with ARM repeat domain	PRUPE_2G324200	brown	-0.839911	8.92259e-05
UDP-glucosyl transferase 78D2	PRUPE_2G324700	black	-0.799661	0.000345757
Wall-associated kinase family protein	PRUPE_2G325000	brown	-0.833227	0.000114434
germin-like protein 10	PRUPE_3G000600	pink	-0.249783	0.369276
	PRUPE_3G001400	brown	-0.854799	4.91292e-05
P-glycoprotein 11	PRUPE_3G003100	turquoise	0.656604	0.00783838
chlorophyll A/B binding protein 1	PRUPE_3G004100	blue	-0.839142	9.18667e-05
myb domain protein 2	PRUPE_3G006300	turquoise	0.743299	0.00149445
fucosyltransferase 12	PRUPE_3G008400	yellow	0.911057	2.33785e-06
Disease resistance protein (TIR-NBS-LRR class) family	PRUPE_3G010200	purple	0.0784186	0.781171
acyl activating enzyme 5	PRUPE_3G011300	pink	-0.51181	0.0511411
Class I glutamine amidotransferase-like superfamily protein	PRUPE_3G012200	brown	-0.890922	8.37918e-06
glutathione S-transferase phi 12	PRUPE_3G013600	turquoise	-0.681395	0.00515408
acyl activating enzyme 12	PRUPE_3G013700	red	0.739745	0.00161884
myb domain protein 20	PRUPE_3G017100	pink	-0.0329135	0.9073
Mitochondrial substrate carrier family protein	PRUPE_3G023700	blue	0.962826	9.14276e-09
Leucine-rich receptor-like protein kinase family protein	PRUPE_3G024700	blue	0.944404	1.1965e-07
Pectin lyase-like superfamily protein	PRUPE_3G025600	red	0.84392	7.6439e-05
Terpenoid cyclases family protein	PRUPE_3G026800	red	0.714112	0.00278408
	PRUPE_3G028700	green	-0.817361	0.000198367
Subtilase family protein	PRUPE_3G032200	pink	-0.308411	0.263402
Late embryogenesis abundant (LEA) hydroxyproline-rich glycoprotein family	PRUPE_3G032500	turquoise	0.567832	0.0272368
ATPases nucleotide binding ATP binding nucleoside-triphosphatases transcription factor binding	PRUPE_3G044200	blue	0.885453	1.13598e-05
indeterminate(ID)-domain 11	PRUPE_3G048600	purple	0.264187	0.341361
Late embryogenesis abundant (LEA) hydroxyproline-rich glycoprotein family	PRUPE_3G049400	yellow	-0.623445	0.0130178
beta galactosidase 1	PRUPE_3G050200	blue	0.933648	3.67928e-07
Ribosomal protein S30 family protein	PRUPE_3G053900	purple	-0.491734	0.0626396
ABC-2 and Plant PDR ABC-type transporter family protein	PRUPE_3G059900	green	0.638773	0.0103692
Integrase-type DNA-binding superfamily protein	PRUPE_3G062800	brown	-0.886429	1.07715e-05
delta tonoplast integral protein	PRUPE_3G063500	brown	-0.931323	4.57653e-07
Sulfite exporter TauE/SafE family protein	PRUPE_3G068400	purple	0.220746	0.429176
ovate family protein 14	PRUPE_3G070900	black	-0.856969	4.47928e-05
sulfate transporter 3 4	PRUPE_3G072000	magenta	0.435794	0.104423
bromo-adjacent homology (BAH) domain-containing protein	PRUPE_3G077800	grey	-0.169355	0.546249
Galactose oxidase/kelch repeat superfamily protein	PRUPE_3G081200	yellow	-0.881022	1.4378e-05
glycosyl hydrolase 9A1	PRUPE_3G082700	turquoise	0.798591	0.00035695
NB-ARC domain-containing disease resistance protein	PRUPE_3G085000	magenta	0.422634	0.116542
HSP20-like chaperones superfamily protein	PRUPE_3G085200	black	-0.831685	0.000121013
	PRUPE_3G085800	turquoise	-0.727489	0.00211321
	PRUPE_3G086100	purple	0.504214	0.0552922
fatty acid desaturase 5	PRUPE_3G087200	grey	0.179243	0.522699
WRKY DNA-binding protein 40	PRUPE_3G098100	black	0.855894	4.68991e-05
hydroxycinnamoyl-CoA shikimate/quinate hydroxycinnamoyl transferase	PRUPE_3G101900	magenta	0.526508	0.0437657
Leucine-rich receptor-like protein kinase family protein	PRUPE_3G102400	black	-0.935594	3.04641e-07
4-coumarate:CoA ligase 2	PRUPE_3G107300	magenta	0.510835	0.0516611
Protein of unknown function (DUF579)	PRUPE_3G114300	blue	-0.838899	9.27172e-05
ABC-2 type transporter family protein	PRUPE_3G122400	blue	0.911708	2.23244e-06
GBF\'s pro-rich region-interacting factor 1	PRUPE_3G127700	brown	-0.851719	5.5873e-05
	PRUPE_3G132500	turquoise	-0.770773	0.000769781
glucan synthase-like 5	PRUPE_3G138400	magenta	0.525457	0.0442653
	PRUPE_3G138800	purple	0.515049	0.049443
	PRUPE_3G143400	blue	0.768106	0.000824106
Pathogenesis-related thaumatin superfamily protein	PRUPE_3G143900	yellow	0.97446	8.19736e-10
Pathogenesis-related thaumatin superfamily protein	PRUPE_3G144000	yellow	0.944096	1.2393e-07
Pathogenesis-related thaumatin superfamily protein	PRUPE_3G144100	blue	0.932489	4.10612e-07
Protein kinase superfamily protein	PRUPE_3G146600	red	0.761346	0.000975853
Pathogenesis-related thaumatin superfamily protein	PRUPE_3G148300	red	0.67002	0.00627633
Octicosapeptide/Phox/Bem1p family protein	PRUPE_3G148700	grey	0.234675	0.399847
	PRUPE_3G153100	turquoise	-0.648644	0.00889991
	PRUPE_3G153300	turquoise	-0.730731	0.00197204
B-box zinc finger family protein	PRUPE_3G155900	brown	-0.896004	6.22299e-06
	PRUPE_3G156100	green	0.703791	0.0034099
Ribulose bisphosphate carboxylase (small chain) family protein	PRUPE_3G157200	yellow	-0.770618	0.000772854
Protein of unknown function, DUF593	PRUPE_3G161200	pink	-0.341321	0.213111
SWAP (Suppressor-of-White-APricot)/surp domain-containing protein / ubiquitin family protein	PRUPE_3G162200	greenyellow	-0.220735	0.429199
RGA-like 2	PRUPE_3G162500	pink	-0.0427291	0.879818
Eukaryotic aspartyl protease family protein	PRUPE_3G165900	greenyellow	-0.590962	0.0203452
D-3-phosphoglycerate dehydrogenase	PRUPE_3G168100	pink	0.13221	0.638573
xyloglucan endotransglucosylase/hydrolase 16	PRUPE_3G171800	brown	-0.661931	0.00718528
chlorophyll A/B binding protein 1	PRUPE_3G174700	brown	-0.84246	8.09086e-05
diacylglycerol kinase 6	PRUPE_3G176200	purple	0.331115	0.228001
phytochrome interacting factor 4	PRUPE_3G179800	brown	-0.812097	0.000235397
Carbohydrate-binding X8 domain superfamily protein	PRUPE_3G184100	blue	-0.758155	0.00105495
zinc transporter 1 precursor	PRUPE_3G185500	turquoise	0.490703	0.0632767
zinc knuckle (CCHC-type) family protein	PRUPE_3G190200	turquoise	-0.713198	0.00283545
	PRUPE_3G192900	brown	-0.841796	8.30111e-05
photosystem II light harvesting complex gene 2.2	PRUPE_3G201000	brown	-0.850359	5.90858e-05
Thymidine kinase	PRUPE_3G202500	turquoise	-0.666818	0.00662462
	PRUPE_3G204900	yellow	-0.970045	2.2864e-09
IQ-domain 33	PRUPE_3G206100	pink	-0.277544	0.316573
ethylene-forming enzyme	PRUPE_3G209900	yellow	0.956271	2.58627e-08
O-Glycosyl hydrolases family 17 protein	PRUPE_3G210700	green	0.542448	0.0366916
ERD (early-responsive to dehydration stress) family protein	PRUPE_3G213400	purple	0.176842	0.528374
WRKY family transcription factor	PRUPE_3G214800	turquoise	0.603331	0.0172565
Homeodomain-like superfamily protein	PRUPE_3G219200	turquoise	-0.851802	5.5683e-05
formin 3	PRUPE_3G222000	grey	0.08481	0.763786
Protein of unknown function (DUF1218)	PRUPE_3G222400	blue	-0.954837	3.17849e-08
xyloglucan endotransglucosylase/hydrolase 9	PRUPE_3G223200	black	-0.842801	7.98445e-05
Pre-mRNA-processing-splicing factor	PRUPE_3G223400	green	0.648247	0.00895567
Wound-responsive family protein	PRUPE_3G229000	grey	0.00667189	0.981173
Wound-responsive family protein	PRUPE_3G229400	grey	-0.177713	0.526313
Wound-responsive family protein	PRUPE_3G229700	grey	0.11632	0.679732
Wound-responsive family protein	PRUPE_3G229800	grey	-0.110601	0.694761
Wound-responsive family protein	PRUPE_3G229900	grey	-0.164385	0.558256
Wound-responsive family protein	PRUPE_3G230300	black	-0.917569	1.4493e-06
O-methyltransferase family protein	PRUPE_3G235500	black	-0.898711	5.278e-06
	PRUPE_3G235900	turquoise	-0.644444	0.00950367
	PRUPE_3G239700	pink	-0.309949	0.260905
related to ABI3/VP1 2	PRUPE_3G240000	yellow	0.936263	2.8514e-07
zinc finger (C3HC4-type RING finger) family protein / BRCT domain-containing protein	PRUPE_3G242700	turquoise	-0.798414	0.000358828
Late embryogenesis abundant protein (LEA) family protein	PRUPE_3G244700	black	-0.843007	7.92082e-05
CONSTANS-like 2	PRUPE_3G245100	brown	-0.893364	7.27628e-06
glutamine dumper 1	PRUPE_3G245300	blue	0.910044	2.51013e-06
basic leucine-zipper 42	PRUPE_3G246000	turquoise	0.66369	0.0069794
	PRUPE_3G247000	purple	-0.596222	0.0189839
PLC-like phosphodiesterases superfamily protein	PRUPE_3G250100	blue	0.68105	0.0051856
Malectin/receptor-like protein kinase family protein	PRUPE_3G251100	greenyellow	-0.594532	0.0194134
Malectin/receptor-like protein kinase family protein	PRUPE_3G251800	greenyellow	-0.165176	0.556339
Malectin/receptor-like protein kinase family protein	PRUPE_3G251900	greenyellow	-0.436322	0.103956
	PRUPE_3G252400	pink	-0.431842	0.107966
HXXXD-type acyl-transferase family protein	PRUPE_3G253800	brown	-0.825374	0.000151266
Cyclin-like family protein	PRUPE_3G255800	black	0.725609	0.00219875
UDP-Glycosyltransferase superfamily protein	PRUPE_3G260200	red	0.602389	0.0174781
early nodulin-like protein 17	PRUPE_3G261600	greenyellow	0.307856	0.264307
EXS (ERD1/XPR1/SYG1) family protein	PRUPE_3G264100	greenyellow	-0.573837	0.0252989
myb domain protein 94	PRUPE_3G268000	black	-0.865783	3.02906e-05
Ribosomal protein L34e superfamily protein	PRUPE_3G268200	turquoise	-0.760642	0.000992898
Trypsin family protein with PDZ domain	PRUPE_3G268300	blue	-0.852681	5.36894e-05
Ankyrin repeat family protein	PRUPE_3G268600	pink	-0.159687	0.56971
ATP binding cassette subfamily B19	PRUPE_3G269400	blue	0.969968	2.32476e-09
	PRUPE_3G272200	turquoise	-0.762358	0.000951808
Major facilitator superfamily protein	PRUPE_3G277200	turquoise	0.720119	0.00246449
UDP-Glycosyltransferase superfamily protein	PRUPE_3G282700	greenyellow	-0.702414	0.00350124
Oxidoreductase, zinc-binding dehydrogenase family protein	PRUPE_3G284600	brown	-0.840112	8.85454e-05
Pectin lyase-like superfamily protein	PRUPE_3G287200	blue	0.857062	4.46143e-05
cysteine-rich RLK (RECEPTOR-like protein kinase) 42	PRUPE_3G288600	magenta	-0.133522	0.635216
Cytochrome c oxidase subunit Vc family protein	PRUPE_3G288700	turquoise	-0.814585	0.000217249
high affinity nitrate transporter 2.7	PRUPE_3G289200	yellow	0.711442	0.00293637
Transducin/WD40 repeat-like superfamily protein	PRUPE_3G291000	turquoise	-0.772463	0.000736873
golgin candidate 6	PRUPE_3G293500	magenta	0.439085	0.101535
TPX2 (targeting protein for Xklp2) protein family	PRUPE_3G298700	brown	-0.343669	0.209774
Ankyrin repeat family protein	PRUPE_3G300800	red	0.517511	0.0481797
	PRUPE_3G303900	brown	-0.876062	1.85182e-05
Cupredoxin superfamily protein	PRUPE_3G304200	pink	0.0892424	0.751789
chloride channel B	PRUPE_3G304600	brown	-0.866637	2.91232e-05
Ferritin/ribonucleotide reductase-like family protein	PRUPE_3G306600	turquoise	-0.725957	0.0021827
Protein of unknown function (DUF 3339)	PRUPE_3G307500	turquoise	-0.603663	0.0171787
WRKY DNA-binding protein 75	PRUPE_3G308200	brown	0.788374	0.000479495
NAC domain containing protein 83	PRUPE_3G310600	pink	0.084039	0.765878
GRAM domain family protein	PRUPE_3G311600	red	0.733904	0.00184129
Zinc finger (C3HC4-type RING finger) family protein	PRUPE_4G001000	yellow	-0.942694	1.45089e-07
oligopeptide transporter	PRUPE_4G004600	pink	-0.0529857	0.851237
tonoplast dicarboxylate transporter	PRUPE_4G009500	yellow	-0.819041	0.000187609
	PRUPE_4G014900	green	0.725413	0.00220782
ERD (early-responsive to dehydration stress) family protein	PRUPE_4G016200	green	0.44018	0.100587
	PRUPE_4G017500	yellow	-0.807995	0.000268022
ankyrin repeat family protein	PRUPE_4G019700	turquoise	-0.724326	0.00225867
Peroxidase superfamily protein	PRUPE_4G021100	yellow	-0.889121	9.27829e-06
Protein of unknown function, DUF584	PRUPE_4G021400	turquoise	-0.847668	6.58917e-05
HSP20-like chaperones superfamily protein	PRUPE_4G023100	magenta	-0.532012	0.0412178
methylesterase PCR A	PRUPE_4G025200	green	0.567482	0.0273529
xyloglucan endotransglucosylase/hydrolase 8	PRUPE_4G025600	black	-0.888513	9.59961e-06
	PRUPE_4G025800	turquoise	-0.785159	0.000524463
cysteine-rich RLK (RECEPTOR-like protein kinase) 25	PRUPE_4G027700	red	0.740277	0.0015997
cysteine-rich RLK (RECEPTOR-like protein kinase) 14	PRUPE_4G028100	red	0.825726	0.000149426
cysteine-rich RLK (RECEPTOR-like protein kinase) 27	PRUPE_4G028600	red	0.72752	0.00211185
histone H2A 10	PRUPE_4G029500	green	-0.451927	0.0908004
S-locus lectin protein kinase family protein	PRUPE_4G031800	red	0.794796	0.000399051
S-locus lectin protein kinase family protein	PRUPE_4G033200	greenyellow	-0.319562	0.245622
Wound-responsive family protein	PRUPE_4G035300	grey	-0.288685	0.296714
bifunctional nuclease i	PRUPE_4G038900	turquoise	0.82204	0.000169598
	PRUPE_4G039100	brown	0.318681	0.246999
NAC domain containing protein 25	PRUPE_4G040900	blue	-0.841956	8.24991e-05
Aluminium induced protein with YGL and LRDR motifs	PRUPE_4G044100	brown	-0.359704	0.187882
thioredoxin family protein	PRUPE_4G045700	yellow	0.764595	0.000900321
phosphate 2	PRUPE_4G047400	magenta	0.558887	0.0303285
Pollen Ole e 1 allergen and extensin family protein	PRUPE_4G048800	brown	-0.557149	0.030959
AP2/B3-like transcriptional factor family protein	PRUPE_4G049500	green	0.65088	0.00859102
Late embryogenesis abundant protein (LEA) family protein	PRUPE_4G049600	purple	0.426229	0.11314
ERF domain protein 12	PRUPE_4G051200	grey	-0.251637	0.365614
erf domain protein 9	PRUPE_4G051400	yellow	-0.695837	0.00396477
Glucose-6-phosphate/phosphate translocator-related	PRUPE_4G052700	brown	-0.925081	7.93289e-07
Protein of unknown function, DUF599	PRUPE_4G054200	black	-0.826909	0.00014339
Histone superfamily protein	PRUPE_4G054300	turquoise	-0.705754	0.00328298
glutamate receptor 2.7	PRUPE_4G056200	blue	0.858796	4.13924e-05
nudix hydrolase homolog 15	PRUPE_4G057400	turquoise	-0.724792	0.00223676
Leucine-rich receptor-like protein kinase family protein	PRUPE_4G057800	red	0.688401	0.00454629
	PRUPE_4G058200	green	-0.34034	0.214513
Cysteine proteinases superfamily protein	PRUPE_4G059600	blue	0.785834	0.00051474
Leucine-rich repeat protein kinase family protein	PRUPE_4G063700	greenyellow	-0.527105	0.0434837
Leucine-rich repeat protein kinase family protein	PRUPE_4G064200	yellow	-0.931778	4.38775e-07
Leucine-rich repeat protein kinase family protein	PRUPE_4G064400	turquoise	0.730132	0.00199752
Leucine-rich repeat protein kinase family protein	PRUPE_4G064500	green	0.704138	0.00338721
cellulose synthase family protein	PRUPE_4G065700	pink	-0.0713323	0.80056
	PRUPE_4G068400	turquoise	-0.688669	0.00452416
subtilase family protein	PRUPE_4G071500	blue	0.942602	1.46572e-07
Protein of unknown function, DUF584	PRUPE_4G072000	turquoise	-0.884625	1.18801e-05
WRKY DNA-binding protein 28	PRUPE_4G075400	blue	0.826813	0.000143872
chlorophyll A/B-binding protein 2	PRUPE_4G076300	turquoise	-0.693858	0.0041134
RNA-dependent RNA polymerase 1	PRUPE_4G078900	black	0.731193	0.00195253
cytochrome P450, family 710, subfamily A, polypeptide 1	PRUPE_4G079400	blue	-0.910194	2.48402e-06
prefoldin 6	PRUPE_4G079900	purple	-0.532033	0.0412082
	PRUPE_4G081600	brown	0.914349	1.84448e-06
nine-cis-epoxycarotenoid dioxygenase 5	PRUPE_4G082000	yellow	0.967398	3.93926e-09
jasmonate-zim-domain protein 8	PRUPE_4G082500	greenyellow	0.434949	0.105174
	PRUPE_4G085700	red	0.616979	0.0142809
multidrug resistance-associated protein 2	PRUPE_4G088600	black	0.943141	1.38032e-07
Protein of unknown function (DUF630 and DUF632)	PRUPE_4G088700	green	0.812837	0.000229871
Homeobox-leucine zipper family protein / lipid-binding START domain-containing protein	PRUPE_4G090100	green	0.779765	0.000607585
FAD-binding Berberine family protein	PRUPE_4G092500	black	0.908818	2.73269e-06
cyclic nucleotide gated channel 1	PRUPE_4G092600	pink	-0.219585	0.431669
FAD-binding Berberine family protein	PRUPE_4G096300	turquoise	0.754978	0.00113879
FAD-binding Berberine family protein	PRUPE_4G096700	turquoise	0.77338	0.000719506
FAD-binding Berberine family protein	PRUPE_4G097200	blue	-0.896687	5.9723e-06
FAD-binding Berberine family protein	PRUPE_4G098200	yellow	-0.830473	0.000126399
FAD-binding Berberine family protein	PRUPE_4G098300	yellow	-0.919385	1.25955e-06
cytochrome P450, family 716, subfamily A, polypeptide 1	PRUPE_4G103100	red	0.706107	0.00326059
Glycosyl hydrolases family 31 protein	PRUPE_4G103600	magenta	0.50049	0.0574154
Leucine-rich repeat transmembrane protein kinase	PRUPE_4G104900	purple	0.275307	0.320648
Root hair defective 3 GTP-binding protein (RHD3)	PRUPE_4G106600	pink	-0.198337	0.47857
SBP (S-ribonuclease binding protein) family protein	PRUPE_4G108500	black	0.717914	0.00257818
	PRUPE_4G110700	red	0.568095	0.0271496
Cytochrome c	PRUPE_4G111200	yellow	-0.926539	7.00681e-07
	PRUPE_4G111600	green	-0.187503	0.503388
DCD (Development and Cell Death) domain protein	PRUPE_4G112100	green	0.707044	0.00320162
RING/U-box superfamily protein	PRUPE_4G116300	pink	-0.107048	0.704152
UDP-glucosyl transferase 71C4	PRUPE_4G117900	brown	0.849856	6.03113e-05
	PRUPE_4G119300	turquoise	-0.873871	2.06393e-05
DNA glycosylase superfamily protein	PRUPE_4G120400	blue	-0.771071	0.000763898
Domain of unknown function (DUF23)	PRUPE_4G120600	brown	-0.716127	0.00267335
Leucine-rich receptor-like protein kinase family protein	PRUPE_4G121500	greenyellow	-0.655361	0.00799721
Eukaryotic aspartyl protease family protein	PRUPE_4G124800	pink	0.151245	0.590532
	PRUPE_4G128900	red	0.644021	0.0095662
Transmembrane amino acid transporter family protein	PRUPE_4G137000	yellow	-0.932249	4.19946e-07
S-locus lectin protein kinase family protein	PRUPE_4G139500	yellow	0.920407	1.16223e-06
SAUR-like auxin-responsive protein family	PRUPE_4G140200	blue	-0.919166	1.28123e-06
NAC domain containing protein 1	PRUPE_4G143600	purple	0.351999	0.198208
photosystem II subunit R	PRUPE_4G143700	black	-0.972548	1.30448e-09
WAG 1	PRUPE_4G145600	yellow	0.879438	1.56069e-05
interactor of constitutive active rops 1	PRUPE_4G148800	brown	-0.936349	2.82688e-07
NB-ARC domain-containing disease resistance protein	PRUPE_4G149900	blue	0.906973	3.09866e-06
	PRUPE_4G150000	blue	0.91435	1.84436e-06
Arabidopsis thaliana gibberellin 2-oxidase 1	PRUPE_4G150200	purple	0.377536	0.165342
ubiquitin-specific protease 15	PRUPE_4G150400	green	0.637679	0.0105429
Protein kinase superfamily protein	PRUPE_4G153600	black	-0.869402	2.55922e-05
FAD-binding Berberine family protein	PRUPE_4G157300	blue	-0.818787	0.000189204
TRICHOME BIREFRINGENCE-LIKE 41	PRUPE_4G157600	blue	0.936034	2.91688e-07
	PRUPE_4G161400	blue	0.960504	1.348e-08
Leucine-rich receptor-like protein kinase family protein	PRUPE_4G162500	turquoise	-0.779557	0.000610996
Leucine-rich receptor-like protein kinase family protein	PRUPE_4G162700	pink	0.0334709	0.905736
	PRUPE_4G163600	turquoise	-0.645817	0.00930287
	PRUPE_4G164000	red	0.707469	0.0031752
	PRUPE_4G164100	turquoise	-0.641902	0.00988433
Leucine-rich receptor-like protein kinase family protein	PRUPE_4G169800	red	0.67881	0.00539398
CLAVATA3/ESR-RELATED 1	PRUPE_4G170900	blue	0.947755	8.05278e-08
sodium/calcium exchanger family protein / calcium-binding EF hand family protein	PRUPE_4G171300	turquoise	0.678776	0.00539719
	PRUPE_4G173200	yellow	-0.899651	4.97926e-06
UDP-Glycosyltransferase superfamily protein	PRUPE_4G173700	brown	-0.926948	6.76385e-07
S-adenosyl-L-methionine-dependent methyltransferases superfamily protein	PRUPE_4G174700	green	0.0731241	0.795647
metallothionein 3	PRUPE_4G181500	turquoise	-0.412272	0.126744
F-box/RNI-like/FBD-like domains-containing protein	PRUPE_4G183700	blue	0.823803	0.00015969
MYB-like 102	PRUPE_4G192000	black	0.878529	1.63505e-05
receptor kinase 3	PRUPE_4G196000	brown	-0.913315	1.98907e-06
basic helix-loop-helix (bHLH) DNA-binding superfamily protein	PRUPE_4G196600	green	0.550239	0.0335626
kinesin 3	PRUPE_4G201200	greenyellow	-0.650265	0.00867519
C-terminal cysteine residue is changed to a serine 1	PRUPE_4G201400	black	-0.933336	3.7904e-07
Polynucleotidyl transferase, ribonuclease H-like superfamily protein	PRUPE_4G202600	green	-0.793518	0.000414109
	PRUPE_4G211800	green	0.593108	0.0197812
Protein of unknown function, DUF584	PRUPE_4G214900	brown	0.654656	0.00808845
GDSL-like Lipase/Acylhydrolase superfamily protein	PRUPE_4G216300	magenta	0.443181	0.0980195
	PRUPE_4G220300	brown	0.463814	0.0816017
mannose-1-phosphate guanylyltransferase (GDP)s GDP-galactose:mannose-1-phosphate guanylyltransferases GDP-galactose:glucose-1-phosphate guanylyltransferases GDP-galactose:myoinositol-1-phosphate guanylyltransferases glucose-1-phosphate guanylyltransferase	PRUPE_4G220800	brown	-0.882618	1.32228e-05
O-Glycosyl hydrolases family 17 protein	PRUPE_4G222100	blue	0.797811	0.000365286
	PRUPE_4G225300	black	0.551087	0.0332343
	PRUPE_4G225800	yellow	-0.852721	5.35993e-05
	PRUPE_4G226100	red	0.7101	0.00301538
PLC-like phosphodiesterase family protein	PRUPE_4G228400	magenta	0.322081	0.241709
	PRUPE_4G228500	magenta	0.0588729	0.834907
RmlC-like cupins superfamily protein	PRUPE_4G229700	purple	0.21913	0.432648
tornado 1	PRUPE_4G231800	greenyellow	-0.581972	0.0228431
receptor like protein 6	PRUPE_4G233100	green	0.77404	0.000707224
OTU-like cysteine protease family protein	PRUPE_4G233700	red	-0.555497	0.0315668
	PRUPE_4G233900	black	-0.930585	4.89686e-07
multidrug resistance-associated protein 3	PRUPE_4G235200	red	0.624734	0.0127768
multidrug resistance-associated protein 3	PRUPE_4G235300	turquoise	0.427651	0.111813
F-box family protein	PRUPE_4G237500	green	0.859815	3.95908e-05
Outward rectifying potassium channel protein	PRUPE_4G241900	blue	0.827105	0.000142407
nuclear factor Y, subunit B3	PRUPE_4G242700	blue	-0.585429	0.0218566
	PRUPE_4G249800	magenta	0.0569977	0.840102
Glycosyl hydrolase superfamily protein	PRUPE_4G255600	blue	0.918523	1.34689e-06
BURP domain-containing protein	PRUPE_4G257600	pink	0.248009	0.372798
Pectin lyase-like superfamily protein	PRUPE_4G262200	blue	0.953404	3.88053e-08
2-oxoglutarate (2OG) and Fe(II)-dependent oxygenase superfamily protein	PRUPE_4G263100	red	0.561633	0.0293528
2-oxoglutarate (2OG) and Fe(II)-dependent oxygenase superfamily protein	PRUPE_4G264400	red	0.573223	0.0254921
non-specific phospholipase C2	PRUPE_4G266000	red	0.651177	0.00855058
	PRUPE_4G266700	black	-0.934682	3.33073e-07
photosystem I reaction center subunit PSI-N, chloroplast, putative / PSI-N, putative (PSAN)	PRUPE_4G271200	brown	-0.974902	7.32547e-10
plant U-box 26	PRUPE_4G271800	red	0.762334	0.000952364
bidirectional amino acid transporter 1	PRUPE_4G276400	blue	0.848616	6.34255e-05
NB-ARC domain-containing disease resistance protein	PRUPE_4G286000	magenta	0.0369637	0.895947
	PRUPE_5G002400	purple	0.341323	0.213107
Pentatricopeptide repeat (PPR) superfamily protein	PRUPE_5G003100	purple	0.400373	0.139193
Auxin efflux carrier family protein	PRUPE_5G004300	purple	0.234518	0.400173
	PRUPE_5G004400	red	0.353312	0.196423
RING/U-box superfamily protein	PRUPE_5G006700	brown	0.717301	0.00261051
Patched family protein	PRUPE_5G011100	turquoise	0.318846	0.246739
catalase 2	PRUPE_5G011400	brown	-0.875298	1.92365e-05
Toll-Interleukin-Resistance (TIR) domain family protein	PRUPE_5G011800	brown	-0.847998	6.50242e-05
translocase inner membrane subunit 17-1	PRUPE_5G013800	green	-0.0961824	0.733113
Pectinacetylesterase family protein	PRUPE_5G015300	black	0.785597	0.000518134
	PRUPE_5G015400	black	0.702668	0.00348427
	PRUPE_5G018300	green	0.838688	9.34591e-05
homolog of nucleolar protein NOP56	PRUPE_5G018800	brown	-0.797623	0.00036732
NB-ARC domain-containing disease resistance protein	PRUPE_5G025500	red	0.508977	0.0526617
Plant protein of unknown function (DUF247)	PRUPE_5G029200	brown	-0.885699	1.12092e-05
Pentatricopeptide repeat (PPR) superfamily protein	PRUPE_5G034200	green	0.791315	0.000441161
	PRUPE_5G038100	green	0.72246	0.00234816
	PRUPE_5G040100	green	0.785968	0.000512835
	PRUPE_5G044700	yellow	-0.858406	4.21004e-05
	PRUPE_5G044900	yellow	-0.823136	0.000163378
	PRUPE_5G046200	green	-0.525943	0.0440338
pleckstrin homology (PH) domain-containing protein	PRUPE_5G050700	green	0.616634	0.0143508
novel plant snare 11	PRUPE_5G052300	grey	-0.188824	0.50033
Zinc-binding ribosomal protein family protein	PRUPE_5G052800	turquoise	-0.573122	0.0255241
calcineurin B-like protein 1	PRUPE_5G054400	yellow	0.974637	7.83954e-10
Bifunctional inhibitor/lipid-transfer protein/seed storage 2S albumin superfamily protein	PRUPE_5G054600	red	0.790848	0.000447064
	PRUPE_5G058200	turquoise	-0.723211	0.00231182
	PRUPE_5G059100	blue	-0.858303	4.22894e-05
FAD/NAD(P)-binding oxidoreductase family protein	PRUPE_5G059700	yellow	-0.918885	1.30959e-06
ethylene responsive element binding factor 1	PRUPE_5G061800	grey	-0.0347972	0.902017
nudix hydrolase homolog 8	PRUPE_5G062300	brown	-0.92691	6.78641e-07
RING/U-box superfamily protein	PRUPE_5G063400	red	0.501801	0.0566614
homeobox protein 2	PRUPE_5G064300	blue	-0.875833	1.87314e-05
Eukaryotic aspartyl protease family protein	PRUPE_5G070800	greenyellow	-0.151599	0.589654
	PRUPE_5G072000	pink	0.109917	0.696567
Bifunctional inhibitor/lipid-transfer protein/seed storage 2S albumin superfamily protein	PRUPE_5G073200	yellow	-0.975149	6.87308e-10
nitrate transporter 1.1	PRUPE_5G073600	greenyellow	-0.437199	0.103183
WRKY DNA-binding protein 21	PRUPE_5G074200	turquoise	0.463073	0.0821552
MATE efflux family protein	PRUPE_5G082100	purple	0.502403	0.0563174
Integrase-type DNA-binding superfamily protein	PRUPE_5G090800	greenyellow	-0.563171	0.0288164
IQ-domain 22	PRUPE_5G092600	greenyellow	-0.662444	0.00712477
Homeodomain-like protein	PRUPE_5G093400	black	0.800286	0.000339356
osmotin 34	PRUPE_5G094200	red	0.64658	0.00919279
heavy metal atpase 5	PRUPE_5G098000	blue	0.919451	1.25308e-06
beta-6 tubulin	PRUPE_5G099500	brown	-0.931123	4.6614e-07
basic helix-loop-helix (bHLH) DNA-binding superfamily protein	PRUPE_5G100700	black	-0.840363	8.77009e-05
plasma membrane intrinsic protein 1B	PRUPE_5G101400	black	-0.839348	9.11538e-05
	PRUPE_5G105000	black	-0.593289	0.019734
respiratory burst oxidase protein F	PRUPE_5G107400	magenta	0.482644	0.06842
cation/H+ exchanger 18	PRUPE_5G111600	black	0.731881	0.0019238
	PRUPE_5G117100	turquoise	-0.778293	0.000632038
	PRUPE_5G120500	brown	-0.921693	1.04878e-06
calcineurin B-like 3	PRUPE_5G122100	yellow	0.89954	5.01384e-06
cellulose synthase like G3	PRUPE_5G123800	black	-0.887803	9.98636e-06
ABL interactor-like protein 2	PRUPE_5G124400	brown	-0.87609	1.84924e-05
	PRUPE_5G124500	purple	-0.230318	0.408906
	PRUPE_5G125500	black	0.865659	3.04638e-05
	PRUPE_5G125600	turquoise	0.835557	0.000105057
	PRUPE_5G126200	green	-0.421452	0.117677
	PRUPE_5G129000	blue	-0.441201	0.0997075
YELLOW STRIPE like 1	PRUPE_5G129100	greenyellow	-0.446146	0.0955279
Basic helix-loop-helix (bHLH) DNA-binding family protein	PRUPE_5G130300	brown	-0.816233	0.000205868
alpha/beta-Hydrolases superfamily protein	PRUPE_5G130800	blue	0.79473	0.000399817
cellulase 2	PRUPE_5G131300	brown	0.924513	8.32099e-07
histone H4	PRUPE_5G134000	purple	-0.284603	0.303904
	PRUPE_5G135700	yellow	-0.814787	0.000215823
Nucleoporin autopeptidase	PRUPE_5G136100	magenta	0.315001	0.252802
BED zinc finger hAT family dimerisation domain	PRUPE_5G142000	black	0.679579	0.00532175
	PRUPE_5G145500	turquoise	-0.780323	0.000598509
DNA binding ATP binding	PRUPE_5G145600	green	0.633748	0.0111863
translocase inner membrane subunit 8	PRUPE_5G146200	purple	-0.236719	0.395635
HVA22 homologue D	PRUPE_5G148300	brown	-0.852233	5.46971e-05
Heavy metal transport/detoxification superfamily protein	PRUPE_5G148500	brown	-0.884015	1.22752e-05
Squamosa promoter-binding protein-like (SBP domain) transcription factor family protein	PRUPE_5G149000	blue	-0.820478	0.000178791
purple acid phosphatase 27	PRUPE_5G151400	red	0.739558	0.00162562
Plant protein 1589 of unknown function	PRUPE_5G153300	blue	-0.665215	0.0068046
	PRUPE_5G156300	turquoise	-0.648217	0.00895995
glucan synthase-like 8	PRUPE_5G158100	turquoise	0.589589	0.0207126
Cysteine proteinases superfamily protein	PRUPE_5G160900	purple	0.205503	0.462486
	PRUPE_5G162100	yellow	-0.726757	0.00214618
P-loop containing nucleoside triphosphate hydrolases superfamily protein	PRUPE_5G165300	turquoise	-0.783041	0.000555914
	PRUPE_5G165500	turquoise	-0.796406	0.00038072
Leucine-rich receptor-like protein kinase family protein	PRUPE_5G169700	brown	-0.868233	2.70387e-05
Dof-type zinc finger DNA-binding family protein	PRUPE_5G173100	yellow	-0.830774	0.000125043
Protein kinase superfamily protein	PRUPE_5G174600	black	-0.930285	5.03238e-07
ARM repeat superfamily protein	PRUPE_5G175800	brown	-0.829285	0.000131867
AAA-ATPase 1	PRUPE_5G183800	greenyellow	-0.717179	0.00261701
Major facilitator superfamily protein	PRUPE_5G185200	brown	-0.83114	0.000123413
TEOSINTE BRANCHED, cycloidea and PCF (TCP) 14	PRUPE_5G191200	yellow	-0.656675	0.00782937
expansin A1	PRUPE_5G195200	blue	0.884258	1.21162e-05
	PRUPE_5G198800	yellow	0.835403	0.000105658
Protein of unknown function, DUF538	PRUPE_5G199200	turquoise	-0.837582	9.74297e-05
UDP-glucose 6-dehydrogenase family protein	PRUPE_5G202800	yellow	-0.389281	0.151517
plasmodesmata callose-binding protein 3	PRUPE_5G203900	blue	-0.946961	8.86515e-08
RPA70-kDa subunit B	PRUPE_5G205700	turquoise	-0.74413	0.00146653
Adenine nucleotide alpha hydrolases-like superfamily protein	PRUPE_5G208600	yellow	-0.89046	8.60261e-06
OBF binding protein 4	PRUPE_5G210200	brown	-0.897733	5.60439e-06
	PRUPE_5G214000	turquoise	0.445774	0.095838
Hydroxyproline-rich glycoprotein family protein	PRUPE_5G216400	yellow	-0.896736	5.95446e-06
Duplicated homeodomain-like superfamily protein	PRUPE_5G217700	yellow	-0.872774	2.17745e-05
B-box type zinc finger protein with CCT domain	PRUPE_5G221000	brown	-0.869039	2.60339e-05
Protein of unknown function (DUF1666)	PRUPE_5G221500	green	0.646589	0.00919154
myb domain protein 116	PRUPE_5G222400	red	0.847948	6.51555e-05
Calmodulin binding protein-like	PRUPE_5G223600	grey	-0.0397389	0.888178
Reticulon family protein	PRUPE_5G224500	blue	-0.760025	0.001008
Ribosomal protein S24/S35, mitochondrial	PRUPE_5G225000	pink	-0.0206182	0.941859
	PRUPE_5G231000	blue	-0.792573	0.000425543
glutamine synthase clone R1	PRUPE_5G236300	blue	0.690394	0.00438416
MAP kinase kinase 9	PRUPE_5G236900	grey	-0.187211	0.504064
purple acid phosphatase 17	PRUPE_5G237900	blue	0.920734	1.13242e-06
homeobox protein 33	PRUPE_5G239000	yellow	-0.600988	0.0178118
Protein of unknown function (DUF789)	PRUPE_5G240600	brown	-0.66325	0.00703049
Homeodomain-like superfamily protein	PRUPE_5G241000	greenyellow	-0.280912	0.31049
GRAM domain-containing protein / ABA-responsive protein-related	PRUPE_5G244500	red	0.719702	0.00248564
calpain-type cysteine protease family	PRUPE_6G003300	green	0.739456	0.00162932
Bifunctional inhibitor/lipid-transfer protein/seed storage 2S albumin superfamily protein	PRUPE_6G009900	brown	-0.951271	5.16448e-08
	PRUPE_6G011500	green	-0.63803	0.0104869
glucan synthase-like 12	PRUPE_6G014400	green	0.690263	0.00439472
Leucine-rich receptor-like protein kinase family protein	PRUPE_6G015500	red	0.57362	0.0253672
Histone superfamily protein	PRUPE_6G016200	turquoise	-0.583565	0.0223844
Histone superfamily protein	PRUPE_6G021700	turquoise	-0.737941	0.0016851
Pentatricopeptide repeat (PPR) superfamily protein	PRUPE_6G024500	magenta	0.606186	0.0165976
kinesin-like protein 1	PRUPE_6G029300	greenyellow	-0.515476	0.049222
uridine kinase-like 4	PRUPE_6G029400	yellow	0.883169	1.28421e-05
Aldolase superfamily protein	PRUPE_6G029500	black	0.841212	8.48978e-05
Chaperone DnaJ-domain superfamily protein	PRUPE_6G032200	grey	-0.192663	0.491493
Tetratricopeptide repeat (TPR)-like superfamily protein	PRUPE_6G034000	black	-0.952309	4.50136e-08
lipid transporters	PRUPE_6G034800	green	0.63478	0.0110145
	PRUPE_6G036100	pink	0.0216819	0.938865
GCN5L1 family protein	PRUPE_6G044100	turquoise	-0.85922	4.06352e-05
cation/hydrogen exchanger 14	PRUPE_6G047300	blue	-0.537899	0.038616
Acyl-CoA N-acyltransferases (NAT) superfamily protein	PRUPE_6G053400	blue	-0.741014	0.00157351
glutamine-dependent asparagine synthase 1	PRUPE_6G054800	yellow	-0.874639	1.98742e-05
fatty acid desaturase 8	PRUPE_6G056100	blue	0.866941	2.87157e-05
phospholipase C 2	PRUPE_6G056700	yellow	-0.727639	0.00210652
phosphatidylinositol-speciwc phospholipase C4	PRUPE_6G056800	greenyellow	0.557991	0.0306524
UDP-glucosyl transferase 71D1	PRUPE_6G058900	pink	-0.17184	0.540288
	PRUPE_6G060300	black	-0.9062	3.26364e-06
maternal effect embryo arrest 59	PRUPE_6G063000	turquoise	-0.852919	5.31607e-05
ethylene responsive element binding factor 1	PRUPE_6G064700	red	0.509144	0.0525711
HSP20-like chaperones superfamily protein	PRUPE_6G066200	black	-0.826663	0.000144631
HSP20-like chaperones superfamily protein	PRUPE_6G066400	green	-0.795595	0.000389869
	PRUPE_6G068300	turquoise	-0.860647	3.8168e-05
SCARECROW-like 14	PRUPE_6G073500	green	0.47426	0.0740838
metallothionein 2A	PRUPE_6G077800	purple	-0.244136	0.380551
heat shock cognate protein 70-1	PRUPE_6G079800	greenyellow	-0.696852	0.00389025
CCT motif family protein	PRUPE_6G088100	turquoise	0.461976	0.0829785
laccase 17	PRUPE_6G089100	pink	-0.188105	0.501993
nitrate excretion transporter1	PRUPE_6G091800	purple	0.27957	0.312906
LOB domain-containing protein 1	PRUPE_6G093900	blue	0.88981	8.92528e-06
Seven transmembrane MLO family protein	PRUPE_6G097800	red	0.772637	0.000733555
beta-galactosidase 8	PRUPE_6G099700	turquoise	0.878491	1.63823e-05
plasma membrane intrinsic protein 2	PRUPE_6G101600	pink	-0.301184	0.275331
	PRUPE_6G104300	turquoise	-0.822362	0.000167749
ATP-dependent helicase family protein	PRUPE_6G104700	black	0.841292	8.4636e-05
Protein kinase superfamily protein	PRUPE_6G106100	yellow	-0.926818	6.84016e-07
	PRUPE_6G108200	green	0.552224	0.0327985
Transducin/WD40 repeat-like superfamily protein	PRUPE_6G114000	grey	-0.198816	0.477487
Late embryogenesis abundant (LEA) hydroxyproline-rich glycoprotein family	PRUPE_6G114100	yellow	-0.94141	1.67035e-07
	PRUPE_6G118400	turquoise	0.807047	0.000276068
	PRUPE_6G120200	blue	0.79417	0.000406375
Stress responsive A/B Barrel Domain	PRUPE_6G120300	blue	0.863715	3.32823e-05
pleiotropic drug resistance 6	PRUPE_6G121800	red	0.674376	0.0058259
Calcium-binding EF-hand family protein	PRUPE_6G130400	brown	-0.807212	0.000274651
NAC domain containing protein 90	PRUPE_6G134400	greenyellow	-0.75717	0.0010804
	PRUPE_6G139000	red	0.727732	0.00210235
pathogenesis-related 4	PRUPE_6G141100	blue	0.923982	8.697e-07
Aluminium activated malate transporter family protein	PRUPE_6G144100	brown	-0.693021	0.00417761
Protein of unknown function (DUF3049)	PRUPE_6G145500	turquoise	-0.845582	7.16043e-05
	PRUPE_6G146100	turquoise	0.479908	0.070233
Plant L-ascorbate oxidase	PRUPE_6G155100	turquoise	0.473679	0.0744884
beta glucosidase 11	PRUPE_6G156400	blue	0.911693	2.23478e-06
protein kinase 2B	PRUPE_6G156700	red	0.424422	0.114842
Flavin-containing monooxygenase family protein	PRUPE_6G157400	red	0.754003	0.00116558
Flavin-containing monooxygenase family protein	PRUPE_6G157500	red	0.680632	0.00522398
S-locus lectin protein kinase family protein	PRUPE_6G158300	turquoise	0.690497	0.00437596
nodulin MtN21 /EamA-like transporter family protein	PRUPE_6G160300	purple	0.307128	0.265496
	PRUPE_6G161200	turquoise	-0.816418	0.000204619
Leucine-rich receptor-like protein kinase family protein	PRUPE_6G163000	turquoise	0.660229	0.00738911
myo-inositol-1-phosphate synthase 2	PRUPE_6G180500	blue	0.897245	5.7738e-06
Haloacid dehalogenase-like hydrolase (HAD) superfamily protein	PRUPE_6G182400	black	0.905623	3.39148e-06
MATE efflux family protein	PRUPE_6G195500	turquoise	0.803656	0.000306478
NB-ARC domain-containing disease resistance protein	PRUPE_6G199600	brown	-0.735314	0.00178548
NB-ARC domain-containing disease resistance protein	PRUPE_6G199700	brown	-0.765481	0.000880572
U-box domain-containing protein kinase family protein	PRUPE_6G202800	brown	-0.949724	6.30412e-08
Di-glucose binding protein with Kinesin motor domain	PRUPE_6G205100	greenyellow	-0.417496	0.121528
	PRUPE_6G209000	black	-0.919855	1.21402e-06
BRICK1, putative	PRUPE_6G209300	green	-0.644418	0.00950757
hydroxyproline-rich glycoprotein family protein	PRUPE_6G210400	yellow	-0.951274	5.16209e-08
Leucine-rich receptor-like protein kinase family protein	PRUPE_6G212200	pink	-0.231327	0.406798
basic leucine-zipper 6	PRUPE_6G217300	brown	-0.897566	5.66212e-06
ACT domain repeat 1	PRUPE_6G217800	red	0.785219	0.000523594
	PRUPE_6G219300	blue	0.93167	4.43177e-07
Uncharacterized conserved protein (DUF2215)	PRUPE_6G219400	green	0.756052	0.00110987
Major facilitator superfamily protein	PRUPE_6G220200	yellow	0.925836	7.44162e-07
Translation protein SH3-like family protein	PRUPE_6G221600	green	-0.360382	0.186991
calcium ATPase 2	PRUPE_6G221800	greenyellow	-0.10632	0.706083
	PRUPE_6G223500	purple	0.389889	0.150824
Uncharacterised protein family SERF	PRUPE_6G224000	turquoise	-0.828008	0.000137964
Subtilase family protein	PRUPE_6G224600	brown	-0.836465	0.000101576
RING/U-box superfamily protein	PRUPE_6G226000	green	-0.741323	0.00156263
Protein kinase superfamily protein	PRUPE_6G228300	pink	-0.112152	0.690676
end binding protein 1C	PRUPE_6G229300	turquoise	-0.613013	0.015101
ADP-ribosylation factor A1F	PRUPE_6G229500	turquoise	-0.769833	0.000788576
Heavy metal transport/detoxification superfamily protein	PRUPE_6G232100	turquoise	0.639999	0.010177
UDP-Glycosyltransferase superfamily protein	PRUPE_6G233100	black	0.790492	0.000451619
UDP-Glycosyltransferase superfamily protein	PRUPE_6G233200	black	0.89418	6.93595e-06
PHE ammonia lyase 1	PRUPE_6G235400	red	0.531678	0.0413692
plasma membrane intrinsic protein 2 5	PRUPE_6G237000	magenta	0.253536	0.361885
Peroxidase superfamily protein	PRUPE_6G239400	turquoise	0.682096	0.00509059
Leucine-rich repeat protein kinase family protein	PRUPE_6G241900	purple	0.23894	0.391085
	PRUPE_6G246800	pink	0.0464511	0.869429
Ankyrin repeat family protein	PRUPE_6G246900	greenyellow	-0.797468	0.000369004
Leucine-rich repeat protein kinase family protein	PRUPE_6G248400	magenta	0.256169	0.356751
Leucine-rich repeat protein kinase family protein	PRUPE_6G248500	magenta	-0.0243004	0.931497
Major facilitator superfamily protein	PRUPE_6G251000	purple	0.138549	0.622415
	PRUPE_6G251200	green	-0.653688	0.00821498
Oligosaccaryltransferase	PRUPE_6G252200	purple	-0.400871	0.138655
receptor lectin kinase	PRUPE_6G260000	turquoise	0.810893	0.000244613
O-fucosyltransferase family protein	PRUPE_6G268900	greenyellow	-0.627173	0.0123301
Laccase/Diphenol oxidase family protein	PRUPE_6G271500	pink	0.0133483	0.962342
Transmembrane amino acid transporter family protein	PRUPE_6G273000	brown	-0.795626	0.000389513
Leucine-rich repeat protein kinase family protein	PRUPE_6G275200	yellow	-0.740717	0.00158404
transcription factor-related	PRUPE_6G279300	blue	0.53116	0.0416047
Thiamine pyrophosphate dependent pyruvate decarboxylase family protein	PRUPE_6G280700	yellow	0.882414	1.33655e-05
	PRUPE_6G283500	brown	-0.399515	0.14012
ferretin 1	PRUPE_6G283700	brown	-0.858841	4.13126e-05
iron regulated 2	PRUPE_6G286200	brown	-0.924608	8.25479e-07
PLAC8 family protein	PRUPE_6G287000	pink	-0.114568	0.684325
	PRUPE_6G288400	turquoise	-0.703289	0.00344297
SOS3-interacting protein 4	PRUPE_6G290700	blue	-0.957658	2.10454e-08
Protein of unknown function, DUF599	PRUPE_6G294800	purple	0.281294	0.309805
Glycosyl hydrolase superfamily protein	PRUPE_6G295800	pink	0.174019	0.535083
	PRUPE_6G302100	yellow	0.834611	0.000108784
myb domain protein 50	PRUPE_6G303300	blue	-0.908311	2.82942e-06
Protein of unknown function, DUF538	PRUPE_6G310300	yellow	0.886355	1.08153e-05
	PRUPE_6G310900	greenyellow	0.351076	0.199469
Galactose oxidase/kelch repeat superfamily protein	PRUPE_6G312400	black	-0.904722	3.59943e-06
Protein of unknown function (DUF1645)	PRUPE_6G315100	brown	-0.824753	0.000154552
P-loop nucleoside triphosphate hydrolases superfamily protein with CH (Calponin Homology) domain	PRUPE_6G316600	purple	0.207341	0.458403
Dormancy/auxin associated family protein	PRUPE_6G319600	black	-0.93167	4.43204e-07
lipoxygenase 1	PRUPE_6G324100	turquoise	0.65226	0.00840456
Cyclin family protein	PRUPE_6G326500	pink	0.0296755	0.916389
Vacuolar iron transporter (VIT) family protein	PRUPE_6G329900	blue	0.910768	2.38595e-06
Protein of unknown function (DUF3049)	PRUPE_6G331500	magenta	0.0323538	0.90887
dehydroquinate dehydratase, putative / shikimate dehydrogenase, putative	PRUPE_6G334000	black	0.910367	2.4542e-06
Calcium-binding EF-hand family protein	PRUPE_6G339600	green	-0.596728	0.0188569
indoleacetic acid-induced protein 16	PRUPE_6G343800	brown	-0.759875	0.0010117
pathogenesis-related 4	PRUPE_6G343900	black	0.826283	0.000146559
Alba DNA/RNA-binding protein	PRUPE_6G345600	purple	-0.395135	0.144925
Protein kinase superfamily protein	PRUPE_6G352800	red	0.290997	0.292688
Protein kinase superfamily protein	PRUPE_6G352900	red	0.733982	0.00183815
Protein of Unknown Function (DUF239)	PRUPE_6G353500	pink	0.0152426	0.957003
	PRUPE_6G358500	purple	0.467221	0.0790922
	PRUPE_6G359100	magenta	0.542825	0.0365351
photosystem I subunit l	PRUPE_6G361000	brown	-0.828595	0.000135133
PEBP (phosphatidylethanolamine-binding protein) family protein	PRUPE_6G364900	turquoise	-0.728536	0.00206679
	PRUPE_6G365300	blue	0.463749	0.0816501
	PRUPE_7G004500	green	-0.618655	0.0139446
	PRUPE_7G005800	yellow	0.922108	1.01425e-06
Protein of unknown function (DUF1637)	PRUPE_7G011000	yellow	0.74003	0.00160858
alpha-L-arabinofuranosidase 1	PRUPE_7G021300	red	0.706554	0.00323237
histone H4	PRUPE_7G028400	purple	-0.435883	0.104344
HXXXD-type acyl-transferase family protein	PRUPE_7G029300	blue	0.913471	1.96663e-06
MADS-box transcription factor family protein	PRUPE_7G030800	magenta	-0.134938	0.631601
basic helix-loop-helix (bHLH) DNA-binding superfamily protein	PRUPE_7G031500	purple	0.235697	0.397738
	PRUPE_7G034200	green	0.733306	0.00186539
NB-ARC domain-containing disease resistance protein	PRUPE_7G037500	greenyellow	-0.358789	0.189089
	PRUPE_7G039300	blue	0.919119	1.28595e-06
	PRUPE_7G039400	yellow	0.955369	2.94685e-08
	PRUPE_7G046400	turquoise	-0.760373	0.000999461
cytokinin oxidase/dehydrogenase 1	PRUPE_7G052300	turquoise	0.759928	0.0010104
autoinhibited Ca2+-ATPase 11	PRUPE_7G054200	greenyellow	-0.500311	0.0575184
autoinhibited Ca2+-ATPase 11	PRUPE_7G054300	magenta	-0.0706022	0.802564
P-loop nucleoside triphosphate hydrolases superfamily protein with CH (Calponin Homology) domain	PRUPE_7G055800	yellow	0.950013	6.07614e-08
heat shock transcription factor B3	PRUPE_7G056700	blue	0.909066	2.68645e-06
Bifunctional inhibitor/lipid-transfer protein/seed storage 2S albumin superfamily protein	PRUPE_7G057100	red	0.834234	0.000110302
ATP-binding cassette A1	PRUPE_7G058100	turquoise	0.669711	0.00630932
LRR and NB-ARC domains-containing disease resistance protein	PRUPE_7G062200	yellow	-0.885775	1.11627e-05
	PRUPE_7G066300	greenyellow	0.582394	0.022721
	PRUPE_7G069800	green	-0.560832	0.029635
uv-b-insensitive 4	PRUPE_7G071700	turquoise	-0.784041	0.000540875
polygalacturonase inhibiting protein 1	PRUPE_7G072600	blue	0.938851	2.19168e-07
polygalacturonase inhibiting protein 1	PRUPE_7G072700	yellow	0.951352	5.10937e-08
Late Embryogenesis Abundant 4-5	PRUPE_7G076400	brown	0.948118	7.70278e-08
fatty acid desaturase 2	PRUPE_7G076500	brown	0.947737	8.07065e-08
	PRUPE_7G077200	green	0.560059	0.0299092
Galactose oxidase/kelch repeat superfamily protein	PRUPE_7G085300	brown	0.238248	0.3925
Adenine nucleotide alpha hydrolases-like superfamily protein	PRUPE_7G087300	turquoise	-0.597748	0.0186023
	PRUPE_7G088000	green	-0.667882	0.00650719
plant U-box 23	PRUPE_7G094000	yellow	-0.680381	0.00524719
Aluminium activated malate transporter family protein	PRUPE_7G094400	turquoise	-0.690066	0.00441056
damaged DNA binding DNA-directed DNA polymerases	PRUPE_7G095100	turquoise	-0.491115	0.0630217
	PRUPE_7G096100	greenyellow	-0.561861	0.0292727
HSP20-like chaperones superfamily protein	PRUPE_7G105200	brown	-0.841935	8.2568e-05
beta glucosidase 15	PRUPE_7G105400	turquoise	0.844242	7.5481e-05
heat shock protein 70	PRUPE_7G107400	yellow	-0.665748	0.00674429
heat shock protein 70	PRUPE_7G107600	purple	0.440013	0.100731
Nucleic acid-binding, OB-fold-like protein	PRUPE_7G108800	turquoise	-0.543207	0.0363771
Purple acid phosphatases superfamily protein	PRUPE_7G113100	blue	0.905666	3.38175e-06
purple acid phosphatase 22	PRUPE_7G113300	blue	0.781692	0.000576737
Plant protein of unknown function (DUF247)	PRUPE_7G114600	turquoise	-0.692612	0.00420924
Leucine-rich repeat protein kinase family protein	PRUPE_7G120500	yellow	-0.664403	0.00689725
sequence-specific DNA binding transcription factors	PRUPE_7G120800	turquoise	0.50467	0.0550367
Sulfite exporter TauE/SafE family protein	PRUPE_7G121400	purple	0.507024	0.053729
	PRUPE_7G122100	green	0.795458	0.00039143
Myosin heavy chain-related protein	PRUPE_7G123700	magenta	0.0406361	0.885668
UDP-glucosyl transferase 73C1	PRUPE_7G124400	turquoise	0.792659	0.000424491
gamma tonoplast intrinsic protein	PRUPE_7G125900	blue	-0.926664	6.93204e-07
Major facilitator superfamily protein	PRUPE_7G127100	red	0.807957	0.00026834
	PRUPE_7G133200	brown	0.784886	0.000528429
Calcium-binding EF-hand family protein	PRUPE_7G134500	turquoise	-0.785544	0.000518892
	PRUPE_7G134600	turquoise	-0.699299	0.00371508
TARGET OF MONOPTEROS 6	PRUPE_7G140700	magenta	0.258638	0.35197
methyl esterase 10	PRUPE_7G140900	green	-0.580593	0.0232463
Protein of unknown function (DUF1162)	PRUPE_7G144700	green	0.85237	5.43874e-05
homolog of Synechocystis YCF37	PRUPE_7G145300	blue	-0.715533	0.00270565
	PRUPE_7G145500	turquoise	-0.776885	0.000656166
photosystem II subunit O-2	PRUPE_7G145900	yellow	-0.881989	1.36681e-05
homeobox protein 40	PRUPE_7G149700	brown	0.76833	0.000819416
	PRUPE_7G152300	brown	-0.746619	0.00138532
Cytochrome P450 superfamily protein	PRUPE_7G153500	green	0.466908	0.0793206
	PRUPE_7G153800	brown	-0.68796	0.00458274
laccase 11	PRUPE_7G156500	pink	0.0773226	0.784163
	PRUPE_7G158300	turquoise	-0.538657	0.0382903
S-adenosyl-L-methionine-dependent methyltransferases superfamily protein	PRUPE_7G158400	yellow	-0.935517	3.06978e-07
cytochrome P450, family 722, subfamily A, polypeptide 1	PRUPE_7G158700	purple	0.243655	0.381519
cold-regulated 47	PRUPE_7G161100	turquoise	0.702347	0.00350571
alpha/beta-Hydrolases superfamily protein	PRUPE_7G162400	red	0.607265	0.0163539
beta-galactosidase 3	PRUPE_7G163100	blue	0.913166	2.01067e-06
ferulic acid 5-hydroxylase 1	PRUPE_7G164600	magenta	0.380329	0.161982
flavanone 3-hydroxylase	PRUPE_7G168300	black	-0.885478	1.13443e-05
Chaperone DnaJ-domain superfamily protein	PRUPE_7G168700	blue	-0.726852	0.00214189
ferredoxin-NADP(+)-oxidoreductase 1	PRUPE_7G169200	yellow	-0.951608	4.94049e-08
histidine kinase 1	PRUPE_7G170700	brown	-0.867072	2.85418e-05
Transmembrane amino acid transporter family protein	PRUPE_7G177800	red	0.586848	0.0214611
basic chitinase	PRUPE_7G178500	yellow	0.936737	2.71954e-07
acyl activating enzyme 1	PRUPE_7G178600	blue	0.893738	7.11869e-06
Transducin/WD40 repeat-like superfamily protein	PRUPE_7G183000	magenta	0.0801825	0.776363
	PRUPE_7G187100	pink	0.00120669	0.996595
Plant invertase/pectin methylesterase inhibitor superfamily	PRUPE_7G190300	greenyellow	-0.64783	0.00901454
SAUR-like auxin-responsive protein family	PRUPE_7G192600	greenyellow	0.664793	0.00685263
Pectin lyase-like superfamily protein	PRUPE_7G192800	blue	0.90805	2.88048e-06
Integrase-type DNA-binding superfamily protein	PRUPE_7G194400	yellow	-0.651181	0.00855004
Protein of unknown function (DUF761)	PRUPE_7G209100	yellow	-0.901409	4.45812e-06
beta galactosidase 1	PRUPE_7G210000	brown	0.819805	0.000182874
serine acetyltransferase 1 1	PRUPE_7G212700	green	-0.244408	0.380003
phosphofructokinase 3	PRUPE_7G216700	blue	0.885226	1.15006e-05
oxidative stress 3	PRUPE_7G218000	black	-0.869563	2.53981e-05
IQ-domain 26	PRUPE_7G218500	black	-0.887939	9.91108e-06
Protein kinase family protein with leucine-rich repeat domain	PRUPE_7G218900	red	0.709539	0.00304887
Protein kinase family protein with leucine-rich repeat domain	PRUPE_7G219100	red	0.769721	0.000790844
Protein kinase family protein with leucine-rich repeat domain	PRUPE_7G219300	red	0.720062	0.00246736
Protein kinase family protein with leucine-rich repeat domain	PRUPE_7G219500	red	0.704987	0.00333213
Integrase-type DNA-binding superfamily protein	PRUPE_7G222700	greenyellow	-0.228505	0.412705
S-methyl-5-thioribose kinase	PRUPE_7G233900	yellow	0.92406	8.64078e-07
HXXXD-type acyl-transferase family protein	PRUPE_7G234200	turquoise	0.531994	0.0412258
	PRUPE_7G234700	turquoise	0.663414	0.00701139
indole-3-acetic acid 7	PRUPE_7G234800	brown	0.7956	0.000389805
	PRUPE_7G235000	turquoise	-0.750279	0.00127259
K+ transporter 1	PRUPE_7G237400	pink	0.05937	0.833531
	PRUPE_7G237500	blue	-0.838816	9.30087e-05
Major facilitator superfamily protein	PRUPE_7G242000	blue	-0.947936	7.87672e-08
EIN3-binding F box protein 1	PRUPE_7G244300	black	0.854877	4.8967e-05
early nodulin-like protein 14	PRUPE_7G246200	red	0.567425	0.0273721
blue-copper-binding protein	PRUPE_7G246400	red	0.477256	0.0720229
indole-3-acetic acid inducible 11	PRUPE_7G247500	yellow	0.949136	6.78916e-08
Ubiquitin-like superfamily protein	PRUPE_7G247900	blue	0.858842	4.13103e-05
Protein kinase superfamily protein with octicosapeptide/Phox/Bem1p domain	PRUPE_7G254900	greenyellow	-0.590975	0.0203416
	PRUPE_7G255400	yellow	0.540381	0.0375569
	PRUPE_7G255500	blue	-0.567368	0.0273911
	PRUPE_7G257100	black	-0.843423	7.79369e-05
Glycosyl hydrolase family protein with chitinase insertion domain	PRUPE_7G259000	turquoise	0.747702	0.00135115
Calmodulin-binding protein	PRUPE_7G259400	green	0.72412	0.00226841
Reticulon family protein	PRUPE_7G261500	blue	-0.881576	1.39677e-05
hydroxypyruvate reductase	PRUPE_7G264000	yellow	-0.879164	1.58285e-05
	PRUPE_7G264900	blue	0.9176	1.44592e-06
heat shock protein 70B	PRUPE_7G265200	brown	-0.687681	0.00460599
Cellulose synthase family protein	PRUPE_7G265400	pink	-0.129868	0.644581
2-oxoglutarate (2OG) and Fe(II)-dependent oxygenase superfamily protein	PRUPE_7G266800	red	0.66505	0.00682337
Pectin lyase-like superfamily protein	PRUPE_7G269200	blue	0.905665	3.38208e-06
ARGOS-like	PRUPE_7G271100	brown	0.875581	1.89678e-05
HSP20-like chaperones superfamily protein	PRUPE_8G000400	brown	-0.607904	0.0162107
	PRUPE_8G004500	turquoise	0.660322	0.00737786
cellulase 3	PRUPE_8G005900	brown	0.245348	0.378115
Protein of unknown function (DUF1442)	PRUPE_8G007800	black	-0.903856	3.80934e-06
	PRUPE_8G010500	yellow	-0.935825	2.97783e-07
	PRUPE_8G011500	pink	-0.105673	0.707798
	PRUPE_8G015500	turquoise	0.74118	0.00156767
Mog1/PsbP/DUF1795-like photosystem II reaction center PsbP family protein	PRUPE_8G017800	black	-0.954869	3.16435e-08
alcohol dehydrogenase 1	PRUPE_8G018100	brown	0.672536	0.00601296
disease resistance protein (TIR-NBS-LRR class), putative	PRUPE_8G023200	magenta	0.5744	0.0251231
basic transcription factor 3	PRUPE_8G023400	greenyellow	-0.141068	0.616035
disease resistance protein (TIR-NBS-LRR class), putative	PRUPE_8G023500	magenta	0.173336	0.536713
disease resistance protein (TIR-NBS-LRR class), putative	PRUPE_8G023800	blue	0.505757	0.0544299
Small nuclear ribonucleoprotein family protein	PRUPE_8G028400	purple	-0.466239	0.0798102
Transcription factor jumonji (jmj) family protein / zinc finger (C5HC2 type) family protein	PRUPE_8G028600	turquoise	0.785305	0.000522344
disease resistance protein (TIR-NBS-LRR class), putative	PRUPE_8G032400	magenta	0.4306	0.109096
pre-mRNA splicing factor-related	PRUPE_8G033800	magenta	0.430026	0.109621
	PRUPE_8G034200	blue	0.731068	0.00195781
Protein of unknown function (DUF3511)	PRUPE_8G039100	yellow	0.89076	8.45698e-06
BED zinc finger hAT family dimerisation domain	PRUPE_8G039800	green	0.664056	0.00693713
disease resistance protein (TIR-NBS-LRR class), putative	PRUPE_8G041000	black	0.86945	2.55348e-05
disease resistance protein (TIR-NBS-LRR class), putative	PRUPE_8G044300	magenta	0.490186	0.0635983
disease resistance protein (TIR-NBS-LRR class), putative	PRUPE_8G044400	green	0.628265	0.0121341
Glutamyl/glutaminyl-tRNA synthetase, class Ic	PRUPE_8G045400	turquoise	0.497069	0.0594172
Laccase/Diphenol oxidase family protein	PRUPE_8G047900	magenta	0.181556	0.517257
	PRUPE_8G050000	green	0.554485	0.0319439
nuclear protein X1	PRUPE_8G050900	magenta	0.354538	0.194766
Disease resistance protein (TIR-NBS-LRR class) family	PRUPE_8G053200	magenta	0.072613	0.797048
NAD(P)-binding Rossmann-fold superfamily protein	PRUPE_8G053700	green	-0.0807464	0.774828
ATP-binding casette family G25	PRUPE_8G058800	turquoise	0.78117	0.000584965
	PRUPE_8G062300	magenta	0.470441	0.076772
EXORDIUM like 2	PRUPE_8G064100	black	-0.849437	6.13493e-05
	PRUPE_8G066300	turquoise	0.745461	0.00142265
dicarboxylate carrier 2	PRUPE_8G067800	yellow	-0.52334	0.0452844
basic helix-loop-helix (bHLH) DNA-binding superfamily protein	PRUPE_8G069900	brown	-0.351029	0.199533
SAUR-like auxin-responsive protein family	PRUPE_8G081100	blue	-0.839556	9.04378e-05
SAUR-like auxin-responsive protein family	PRUPE_8G081300	grey	-0.120117	0.669814
SAUR-like auxin-responsive protein family	PRUPE_8G081800	black	0.68708	0.00465632
SAUR-like auxin-responsive protein family	PRUPE_8G082100	black	-0.86763	2.78107e-05
purple acid phosphatase 10	PRUPE_8G089100	turquoise	0.80394	0.000303826
beta-galactosidase 3	PRUPE_8G089500	brown	-0.614881	0.0147102
unknown seed protein like 1	PRUPE_8G099700	greenyellow	-0.469376	0.077534
	PRUPE_8G099800	brown	-0.667374	0.00656308
polyol/monosaccharide transporter 5	PRUPE_8G101500	greenyellow	-0.696468	0.00391832
	PRUPE_8G104700	green	0.680961	0.00519381
P-loop containing nucleoside triphosphate hydrolases superfamily protein	PRUPE_8G106200	turquoise	0.715958	0.0026825
Cysteine/Histidine-rich C1 domain family protein	PRUPE_8G107600	turquoise	-0.613562	0.0149855
disease resistance protein (TIR-NBS-LRR class), putative	PRUPE_8G108800	greenyellow	-0.57952	0.0235636
disease resistance protein (TIR-NBS-LRR class), putative	PRUPE_8G111200	turquoise	0.613267	0.0150474
	PRUPE_8G112400	grey	0.215671	0.440127
	PRUPE_8G115400	blue	-0.503945	0.0554437
Disease resistance protein (TIR-NBS-LRR class) family	PRUPE_8G117700	brown	0.768238	0.000821347
	PRUPE_8G119600	purple	0.434734	0.105365
Ribosomal protein S5 domain 2-like superfamily protein	PRUPE_8G128300	turquoise	-0.745354	0.00142611
Plant protein of unknown function (DUF869)	PRUPE_8G129200	greenyellow	-0.772536	0.000735475
UDP-glucosyl transferase 73B3	PRUPE_8G130200	red	0.604484	0.0169881
myb domain protein 73	PRUPE_8G134900	turquoise	-0.791495	0.000438893
GroES-like zinc-binding alcohol dehydrogenase family protein	PRUPE_8G135100	black	-0.81838	0.00019178
	PRUPE_8G135500	red	0.881093	1.4325e-05
arabinogalactan protein 18	PRUPE_8G139000	pink	-0.169137	0.546773
Phototropic-responsive NPH3 family protein	PRUPE_8G142300	purple	0.257262	0.35463
photosystem I light harvesting complex gene 1	PRUPE_8G142700	yellow	-0.874877	1.96416e-05
Glycosyl hydrolase family protein	PRUPE_8G143900	pink	-0.186429	0.50588
pathogenesis-related gene 1	PRUPE_8G153100	blue	0.880181	1.50199e-05
pathogenesis-related gene 1	PRUPE_8G153700	blue	0.897931	5.53719e-06
pathogenesis-related gene 1	PRUPE_8G153800	blue	0.92935	5.47474e-07
pathogenesis-related protein-1-like	PRUPE_8G155000	yellow	0.945428	1.06294e-07
basic helix-loop-helix (bHLH) DNA-binding superfamily protein	PRUPE_8G157500	yellow	-0.96308	8.74992e-09
SAUR-like auxin-responsive protein family	PRUPE_8G157800	green	-0.793569	0.000413501
Calcium-binding EF-hand family protein	PRUPE_8G158800	magenta	0.242962	0.382917
	PRUPE_8G160400	brown	0.77405	0.000707038
Major facilitator superfamily protein	PRUPE_8G163500	blue	-0.859366	4.03775e-05
actin depolymerizing factor 5	PRUPE_8G163900	turquoise	-0.902131	4.25794e-06
	PRUPE_8G169400	blue	-0.901145	4.53338e-06
	PRUPE_8G172200	turquoise	-0.341924	0.21225
GDSL-like Lipase/Acylhydrolase superfamily protein	PRUPE_8G172800	purple	0.1586	0.572374
expansin-like A1	PRUPE_8G174500	greenyellow	-0.590087	0.0205788
basic chitinase	PRUPE_8G174900	black	0.834153	0.00011063
Protein of unknown function (DUF630 and DUF632)	PRUPE_8G176200	magenta	0.41995	0.119129
Plant U-Box 15	PRUPE_8G178000	greenyellow	-0.491155	0.0629971
Patched family protein	PRUPE_8G178600	purple	0.552567	0.0326675
Plant EC metallothionein-like protein, family 15	PRUPE_8G179200	turquoise	-0.717182	0.00261685
EXORDIUM like 5	PRUPE_8G179300	blue	-0.849083	6.22374e-05
disease resistance protein (TIR-NBS-LRR class), putative	PRUPE_8G179400	magenta	0.334534	0.222941
Protein of unknown function (DUF707)	PRUPE_8G187400	blue	0.899258	5.10245e-06
Protein of unknown function, DUF538	PRUPE_8G189800	yellow	-0.960251	1.40425e-08
Auxin-responsive family protein	PRUPE_8G192500	green	0.779237	0.00061627
Lactoylglutathione lyase / glyoxalase I family protein	PRUPE_8G193600	magenta	0.316026	0.251178
cytochrome P450, family 82, subfamily C, polypeptide 4	PRUPE_8G197100	brown	-0.879953	1.51983e-05
Leucine-rich repeat protein kinase family protein	PRUPE_8G202400	pink	-0.0587349	0.835289
	PRUPE_8G202700	grey	-0.315703	0.251689
pleiotropic drug resistance 12	PRUPE_8G213800	turquoise	0.47769	0.0717274
NAD(P)-linked oxidoreductase superfamily protein	PRUPE_8G213900	green	-0.573796	0.025312
	PRUPE_8G214300	grey	0.0777919	0.782882
multidrug resistance-associated protein 5	PRUPE_8G214600	green	0.878284	1.65557e-05
Leucine-rich repeat transmembrane protein kinase family protein	PRUPE_8G215300	blue	-0.508645	0.0528419
HAD superfamily, subfamily IIIB acid phosphatase	PRUPE_8G216700	blue	-0.857736	4.3339e-05
cellulose synthase A4	PRUPE_8G216900	pink	-0.107526	0.702887
NAC domain containing protein 74	PRUPE_8G221900	blue	0.911286	2.30034e-06
Protein of unknown function (DUF640)	PRUPE_8G222300	purple	0.521948	0.0459638
phosphate transporter 1 7	PRUPE_8G224500	red	0.750685	0.00126053
ethylene response factor 1	PRUPE_8G224600	black	0.862112	3.57658e-05
Undecaprenyl pyrophosphate synthetase family protein	PRUPE_8G224900	magenta	0.107335	0.703391
BET1P/SFT1P-like protein 14A	PRUPE_8G227800	turquoise	-0.821927	0.000170248
P-loop containing nucleoside triphosphate hydrolases superfamily protein	PRUPE_8G228100	green	0.504134	0.0553374
Serine protease inhibitor, potato inhibitor I-type family protein	PRUPE_8G229400	turquoise	-0.540161	0.03765
	PRUPE_8G233400	blue	-0.965274	5.90676e-09
ATPase E1-E2 type family protein / haloacid dehalogenase-like hydrolase family protein	PRUPE_8G234200	magenta	0.194328	0.487684
heat shock transcription factor A6B	PRUPE_8G234900	green	0.465457	0.0803845
Ankyrin repeat family protein	PRUPE_8G235300	greenyellow	-0.48036	0.0699311
Ankyrin repeat family protein	PRUPE_8G235400	yellow	-0.775111	0.000687632
sulfate transporter 3 1	PRUPE_8G236100	blue	0.670094	0.00626846
outer envelope membrane protein 7	PRUPE_8G242800	green	-0.514164	0.0499027
Eukaryotic aspartyl protease family protein	PRUPE_8G243100	red	0.792447	0.00042708
	PRUPE_8G247200	purple	0.308257	0.263654
	PRUPE_8G251500	green	0.69	0.00441585
Flavin-containing monooxygenase family protein	PRUPE_8G252500	brown	-0.870907	2.38249e-05
Glutaredoxin family protein	PRUPE_8G254200	black	-0.891943	7.90209e-06
Thioredoxin superfamily protein	PRUPE_8G254300	turquoise	-0.846895	6.79641e-05
WEE1 kinase homolog	PRUPE_8G256300	black	-0.886758	1.05791e-05
glutathione S-transferase phi 8	PRUPE_8G256900	black	-0.824869	0.000153933
	PRUPE_8G257300	black	-0.855864	4.6959e-05
TSPO(outer membrane tryptophan-rich sensory protein)-related	PRUPE_8G258500	brown	-0.699785	0.00368104
Ribosomal L22e protein family	PRUPE_8G261700	turquoise	-0.70402	0.00339488
Plant invertase/pectin methylesterase inhibitor superfamily	PRUPE_8G263900	red	0.70463	0.00335516
	PRUPE_8G269600	brown	-0.811334	0.000241203
Heat shock protein DnaJ with tetratricopeptide repeat	PRUPE_8G270600	brown	-0.888489	9.61255e-06
Disease resistance protein (TIR-NBS-LRR class) family	PRUPE_I001800	purple	0.302372	0.27335
Disease resistance protein (TIR-NBS-LRR class) family	PRUPE_I002100	magenta	0.354428	0.194914
disease resistance protein (TIR-NBS-LRR class), putative	PRUPE_I002300	green	0.677159	0.00555176
Coatomer, beta\' subunit	PRUPE_I003100	yellow	0.944638	1.16486e-07
Chalcone and stilbene synthase family protein	PRUPE_I005800	black	-0.72811	0.00208555

## Sheet: Supp Table 6
Supplementary Table 6. Phylogenetic relationship among the AP2/ERF superfamily in peach and Arabidopsis used in this study
ERF family group name based on Nakano et al. (2006)	Prunus persica		Arabidopsis thaliana		Genes assigned to the ERF groups based on the new phylogeny presented in Supp. Fig. 7
	Gene ID use by Zhang et al. (2012)	Nomenclature based on Verde et al. (2017)	Closest Arabidopsis gene, based on data from rosaceae.org		Prunus persica	Arabidopsis thaliana
Group I	ppa010345m	not correspondence			not correspondence	At2g20880; At4g28140; At1g36060; At2g22200; At5g65130; At1g22190; At1g78080; At4g39780; At4g13620; At2g40220;
	ppa009005m	Prupe.5G117800	AT1G64380.1	ERF61
	ppa021711m	Prupe.3G157100	AT2G20880.1	ERF53	Prupe.3G157100
	ppa020676m	Prupe.3G009400	AT1G78080.1	ERF59	Prupe.3G009400
	ppa007193m	Prupe.1G513600	AT1G78080.1	ERF59	Prupe.1G513600
	ppa008234m	Prupe.6G182200	AT1G78080.1	ERF59	Prupe.6G182200
					Prupe.1G008400
					Prupe.2G253000
					Prupe.5G213800
Group II	ppa011336m	Prupe.7G194400	AT1G19210.1	ERF17	Prupe.7G194400	At1g46768; At4g06746; At2g23340; At4g36900; At5g67190; At3g50260; At1g21910; At1g77640; At1g44830; At4g31060; At5g21960; At1g19210; At1g74930; At1g22810; At1g71520; At1g64380; At1g71450; At1g01250;
	ppa017280m	Prupe.1G001700	AT4G31060.1	ERF15	Prupe.1G001700
	ppa010649m	Prupe.1G500900	AT1G21910.1	ERF12	Prupe.1G500900
	ppa020605m	Prupe.1G546100	AT1G22810.1	ERF19	Prupe.1G546100
	ppa012302m	Prupe.1G432000	AT3G50260.1	ERF11	Prupe.1G432000
	ppa019435m	not correspondence			not correspondence
	ppa012304m	not correspondence			not correspondence
	ppa026483m	Prupe.1G464400	AT5G67190.1	ERF10	Prupe.1G464400
	ppa012516m	Prupe.6G231500	AT5G67190.1	ERF10	Prupe.6G231500
					Prupe.5G117800
					Prupe.2G190200
					Prupe.6G176400
					Prupe.2G256900
					Prupe.6G284400.1/.2
					Prupe.3G223300
					Prupe.7G066700
					Prupe.6G354000
					Prupe.1G372100
					Prupe.7G004900
					Prupe.6G004400
					Prupe.3G263000
Group III	ppa018178m	Prupe.1G545400	AT1G33760.1	ERF22	Prupe.1G545400	At1g33760; At2g36450; At5g52020; At1g63040; At1g12630; At5g51990; At4g25490; At4g25470; At4g25480; At1g63030.1/.2; At1g12610; At2g44940; At3g60490; At3g16280; At1g77200; At2g35700; At4g16750; At5g25810; At5g11590; At2g25820; At4g32800;
	ppa012354m	Prupe.1G545700	AT1G71450.1	ERF21	Prupe.1G545700
	ppa026139m	Prupe.2G190200	At1g01250	ERF23
	ppa010130m	Prupe.7G222700	AT5G11590.1	ERF41	Prupe.7G222700
	ppa009533m	Prupe.1G448600	AT5G11590.1	ERF41	Prupe.1G448600
	ppa011735m	Prupe.3G062800	AT5G11590.1	ERF41	Prupe.3G062800
	ppa010340m	Prupe.5G065300	AT5G11590.1	ERF41	Prupe.5G065300
	ppa009812m	Prupe.2G123200	AT2G44940.1	ERF34	Prupe.2G123200
	ppa021384m	Prupe.5G090700	AT5G52020.1	ERF25	Prupe.5G090700
	ppa022712m	Prupe.5G090600	AT5G52020.1	ERF25	Prupe.5G090600
	ppa017269m	Prupe.5G090400	AT5G52020.1	ERF25	Prupe.5G090400
	ppa016829m	Prupe.5G090300	AT5G52020.1	ERF25	Prupe.5G090300
	ppa026499m	Prupe.5G090800	AT5G52020.1	ERF25	Prupe.5G090800
	ppa022719m	Prupe.2G289600	AT5G52020.1	ERF25	Prupe.2G289600
	ppa020711m	Prupe.7G116300	AT2G36450.1	ERF24	Prupe.7G116300
	ppa015643m	Prupe.7G115900	AT4G25480.1	ERF31	Prupe.7G115900
	ppa010935m	Prupe.2G289500	AT5G51990.1	ERF28	Prupe.2G289500
	ppa017761m	Prupe.5G090200	AT5G51990.1	ERF29	Prupe.5G090200
	ppa021197m	Prupe.5G090500	AT5G51990.1	ERF30	Prupe.5G090500
	ppa010800m	Prupe.5G090100	AT4G25480.1	ERF31	Prupe.5G090100
	ppa010909m	Prupe.5G090000	AT4G25490.1	ERF29	Prupe.5G090000
	ppa011812m	Prupe.8G198700	AT4G13040.1	not correspondence
	ppa014628m	Prupe.5G089900	AT5G51990.1	ERF28	Prupe.5G089900
Group IV	ppa015230m	Prupe.2G253000	AT2G40220.1	ERF52		At3g11020; At5g05410.1/.2; At2g38340; At2g40350; At2g40340; At1g75490; At5g18450; At3g57600; At5g19790;
	ppa023248m	Prupe.1G372100	AT1G75490	ERF49
	ppa026176m	not correspondence			not correspondence
	ppa009616m	Prupe.7G066700	AT3G57600.1	ERF51
	ppa022996m	Prupe.6G284400	AT3G11020.1	ERF44
	ppa022733m	Prupe.3G223300	AT5G05410.2	ERF45
	ppa007606m	Prupe.2G256900	AT2G40340.1	ERF48
					Prupe.1G310100
					Prupe.5G220700.1/.2/.3
Group V	ppa016477m	Prupe.3G096000	AT5G25190.1	ERF03	Prupe.3G096000	At1g15360 At5g25190; At5g11190; At5g25390.1/.2; At3g61630; At2g46310; At3g23240; At2g31230; At1g06160;
	ppa011795m	Prupe.1G390800	AT5G25190.1	ERF03	Prupe.1G390800
	ppa024826m	Prupe.3G084600	AT1G15360.1	ERF01	Prupe.3G084600
	ppa010601m	Prupe.7G243600	AT1G15360.1	ERF01	Prupe.7G243600
	ppa023908m	Prupe.1G480400	AT5G11190.1	ERF04	Prupe.1G480400
	ppa025010m	Prupe.3G263000	AT5G19790.1	ERF02
	ppa022202m	Prupe.1G084800	AT5G19790.1	ERF02
	ppa019500m	Prupe.5G136200	AT5G19790.1	ERF02
	ppa018710m	Prupe.5G213800	AT5G19790.1	ERF02
	ppa016109m	Prupe.7G004900	AT5G19790.1	ERF02
	ppa025828m	Prupe.6G004400	AT5G19790.1	ERF02
					Prupe.2G272300
					Prupe.2G183200
					Prupe.3G019900
					Prupe.4G055500
					Prupe.8G224600
					Prupe.6G348700
					Prupe.1G037900
Group VI	ppa008720m	Prupe.2G306400	AT4G27950.1	ERF66	Prupe.2G306400	At4g11140; At4g23750.1/.2; At5g53290; At4g27950; At1g22985; At1g71130; At3g23220; At1g80580; At5g43410; At1g04370; At3g23230;
	ppa018978m	Prupe.2G183200	AT4G27950.1	ERF66
	ppa025804m	Prupe.5G114100	AT4G23750.2	ERF64	Prupe.5G114100
					Prupe.7G060700
					Prupe.6G039700
					Prupe.1G037700
					Prupe.8G224700
Group VI-L	ppa022995m	Prupe.7G060700				At1g25470.1/.2; At1g49120; At1g68550.1/.2; At3g25890.1/.2; At1g72360.1/.2/.3;
	ppa025495m	Prupe.6G039700	AT5G53290.1	ERF65
	ppb025303m	Prupe.5G220700	AT4G11140.1	ERF63
	ppa008514m	Prupe.1G310100	AT4G27950.1	ERF66
			AT1G68550.2	ERF118
Group VII	ppa008645m	not correspondence			not correspondence	At2g47520; At3g16770; At1g53910.1/.2/.3; At3g14230.1/.2/.3;
	ppa008563m	Prupe.1G130300	not correspondence	not correspondence	Prupe.1G130300.1/.2
	ppa008730m	Prupe.8G264900	AT3G16770.1	ERF72	Prupe.8G264900
	ppa007093m	Prupe.3G032300.3	AT3G16770.1	ERF72	Prupe.3G032300.3
	ppa007106m	Prupe.3G032300.2	AT1G53910.3	ERF74	Prupe.3G032300.2
	ppa006366m	Prupe.3G032300	AT1G53910.3	ERF74	Prupe.3G032300
	not correspondence	Prupe.6G064700	AT1G53910.3	ERF74	Prupe.6G064700.1/.2/.3/.4/.5
Group VIII	ppa010893m	Prupe.4G222300	AT4G17500.1	ERF100	Prupe.4G222300	At1g28370; At1g03800; At3g15210; At1g53170; At5g44210; At1g28360; At1g50640; At3g20310; At5g13910; At5g18560; At1g28160; At1g12890; At1g12980; At1g24590; At4g34410; At5g47230; At4g17490; At5g61600; At5g51190;
	ppa010804m	Prupe.3G209100	AT3G20310.1	ERF83	Prupe.3G209100
	ppa022435m	Prupe.8G230600	AT1G50640.1	ERF82	Prupe.8G230600
	ppa012385m	Prupe.4G051200	AT1G28360.1	ERF81	Prupe.4G051200
	ppa020928m	Prupe.3G094700	AT1G28360.1	ERF81	Prupe.3G094700
	ppa010982m	Prupe.4G176200	AT1G80580.1	ERF84	Prupe.4G176200
	ppa010090m	Prupe.4G051400	AT3G15210.1	ERF78	Prupe.4G051400
	ppa024329m	Prupe.1G245500	AT5G44210.1	ERF80	Prupe.1G245500
	ppa018569m	Prupe.1G212700	AT1G24590.1	ERF89	Prupe.1G212700
	ppa023203m	Prupe.1G139600	AT1G28160.1	ERF86	Prupe.1G139600
			AT5G18560.1	ERF85	Prupe.5G062000
					Prupe.2G272400
					Prupe.1G084800
					Prupe.5G136200
					Prupe.8G125100
Group IX	ppb014367m	Prupe.2G129600	AT2G44840.1	ERF99	Prupe.2G129600	At4g18450; At2g44840; At4g17500; At5g47220; At5g07580; At5g61590;
	ppa020417m	Prupe.2G129400	AT2G44840.1	ERF99	Prupe.2G129400
	ppa016903m	Prupe.2G129300	AT2G44840.1	ERF99	Prupe.2G129300
	ppa023698m	Prupe.2G129500	AT2G44840.1	ERF99	Prupe.2G129500
	ppa025748m	Prupe.2G129700	AT2G44840.1	ERF99	Prupe.2G129700
	ppa010186m	Prupe.2G272300	AT4G17500.1	ERF100
	ppa009707m	Prupe.5G061800	AT4G17500.1	ERF100	Prupe.5G061800
	ppa012014m	Prupe.4G055500	AT5G47220.1	ERF101
	ppa022802m	Prupe.2G272500	AT5G07580.1	ERF106	Prupe.2G272500
	ppa008915m	Prupe.2G272400	AT5G51190.1	ERF105
	ppa007892m	Prupe.5G062000	AT5G47230.1	ERF102
	ppa024173m	Prupe.1G037900	AT3G23240.1	ERF92
	ppa023839m	Prupe.8G224600	AT3G23240.1	ERF92
	ppa016384m	Prupe.6G348700	AT3G23240.1	ERF92
	ppa013137m	Prupe.1G037700	AT3G23220.1	ERF95
	ppa023368m	Prupe.8G224800	AT3G23230.1	ERF95	Prupe.8G224800
	ppa022010m	Prupe.4G055600	AT4G18450.1	ERF91	Prupe.4G055600
	ppa018601m	Prupe.1G037800	AT3G23230.1	ERF98	Prupe.1G037800
	ppa020642m	Prupe.8G224700	AT3G23230.1	ERF98
Group X	ppa023235m	Prupe.8G125100	AT4G34410.1	ERF109		At1g43160; At5g50080; At5g64750; At2g33710.1/.2; At5g13330; At5g61890; At5g07310; At4g13040.1/.2/.3;
	ppa017002m	Prupe.7G134100	AT4G34410.1	ERF109	Prupe.7G134100
	ppa011097m	Prupe.1G214900	AT5G13330.1	ERF113	Prupe.1G214900
	ppa008772m	Prupe.5G141300	AT5G61890.1	ERF114	Prupe.5G141300
	ppa015392m	Prupe.5G141200	AT5G07310.1	ERF115	Prupe.5G141200
	ppa006595m	Prupe.6G165700	AT5G50080.1	ERF110	Prupe.6G165700
					Prupe.8G198700.1/.2/.3/.4/.5
Group Xb-L						At2g20350; At5g67010; At5g67000;
	Prunus persica		Arabidopsis thaliana	Genes grouped on Fig. Supp. 7
RAV subfamily	Gene ID use by Zhang et al. (2012)	Nomenclature based on Verde et al. (2017)	closest Arabidopsis gene, based on data from rosaceae.org	Prunus persica	Arabidopsis thaliana
	ppa006243m	Prupe.1G305900	AT1G25560.1	Prupe.1G305900	At1g68840.1/.2; At1g25560.1; At1g13260.1; At3g25730.1; At1g50680.1; At1g51120.1;
	ppa026046m	Prupe.3G240000	AT1G25560.1	Prupe.3G24000
	ppa026651m	Prupe.6G015000	AT1G51120.1	Prupe.6G015000
	ppa021899m	Prupe.7G261000	AT1G50680.1	Prupe.7G261000.1/.2/.3/.4
	ppa018223m	Prupe.5G061400	AT1G50680.1	Prupe.5G061400
	Prunus persica		Arabidopsis thaliana	Genes grouped on Fig. Supp. 7
AP2 subfamily	Gene ID based on Zhang et al. (2012)	Gene ID based on Verde et al. (2017)	closest Arabidopsis gene, based on data from rosaceae.org	Prunus persica	Arabidopsis thaliana
	ppa022243m	Prupe.1G268800	AT3G54320.1	Prupe.1G268800	At3g54320.1/.3; At1g79700.1/.2; At1g16060.1/.2; At1g72570.1; At4g37750.1; At5g57390.1; At1g51190.1; At3g20840.1; At5g17430.1; At5g65510.1; At5g10510.1/.2/.3; At2g41710.1/.2/.3; At2g39250.1; At3g54990.1/.2; At5g60120.1/.2; At2g28550.1/.2/.3; At4g36920.1/.2; At5g67180.1;
	ppa023152m	Prupe.1G101600	AT1G16060.1	Prupe.1G101600
	ppa003839m	Prupe.1G084900	AT5G57390.1	Prupe.1G084900
	ppa023077m	Prupe.1G418600	AT4G37750.1	Prupe.1G418600
	ppa002612m	Prupe.6G216400.2	AT4G37750.1	Prupe.6G216400.2
	ppa015833m	Prupe.3G042000	AT1G72570.1	Prupe.3G042000
	ppa019186m	Prupe.6G203000	AT5G10510.2	Prupe.6G203000
	ppa017502m	Prupe.6G023000	AT1G51190.1	Prupe.6G023000
	ppa022980m	Prupe.6G364100	AT5G17430.1	Prupe.6G364100
	ppa024318m	Prupe.3G271400	AT3G54320.1	Prupe.3G271400
	ppa022978m	Prupe.3G271200	AT3G54320.3	Prupe.3G271200
	ppa003783m	Prupe.6G231700	AT4G36920.2	Prupe.6G231700.1/.2
	ppa005230m	Prupe.6G242400	AT2G28550.3	Prupe.6G242400.1/.2
	ppa021782m	Prupe.6G091100	AT2G28550.3	Prupe.6G091100.1/.2/.3
	ppa007768m	Prupe.3G104100	AT1G16060.1	Prupe.3G104100
	ppa014566m	not correspondence
	ppa006202m	Prupe.7G058300	AT2G41710.1	Prupe.7G058300
	ppb023788m	Prupe.2G060200	AT3G54320.1	Prupe.2G060200
	ppa020991m	not correspondence	not correspondence	not correspondence
	ppa018704m	Prupe.2G220100	AT2G28550.1	Prupe.2G220100
	ppa018845m	not correspondence
				Prupe.6G216400.1
				Prupe.6G216400.3
				Prupe.7G069100.1
